# Supplementary material for: Bacteriocin-like peptides encoded by a horizontally acquired island mediate Neisseria gonorrhoeae autolysis
Source: PLoS Biol. 2025 Feb 5;23(2):e3003001. doi: 10.1371/journal.pbio.3003001 (PMC11798529; doi:10.1371/journal.pbio.3003001)
Supplement: S1 Table — (XLSX) [file pbio.3003001.s010.xlsx]

## Sheet: NEIS0802 NapC in Ng
NEIS0802	Frequency	Percentage		allele
208	7754	71.44	NEIS0802	208	TTGGAAGTGAGAGGAGGTAAGGTAGTGTTTGCTGTTATTTTCTTTTCGACATTGGGCTGTATTTTAGCATGGATAAGAGATATTCCTAAAATAAAATCAAAAAAAATTTTGGCAAGATCCTTATATATTATAGGAATAATAAATGTAATAATCAGCTATGTATTAATTAAAAATATATTGGTTTCTGTTTCGGATGGAGGTGGAATAAAATATGTTGCAATATATTTATCAAATCTTTTTTTTGGACAGTATTGA	255	8T	phase variable gene - non cationic version (shorter)
207	1556	14.34	NEIS0802	207	TTGGAAGTGAGAGGAGGTAAGGTAGTGTTTGCTGTTATTTTCTTTTCGACATTGGGCTGTATTTTAGCATGGATAAGAGATATTCCTAAAATAAAATCAAAAAAAATTTTGGCAAGATCCTTATATATTATAGGAATAATAAATGTAATAATCGGCTATGTATTAATTAAAAATATATTGGTTTCTGTTTCGGATGGAGGTGGAATAAAATATGTTGCAATATATTTATCAAATCTTTTTTTTGGACAGTATTGA	255	8T	phase variable gene - non cationic version (shorter)
1	796	7.33	NEIS0802	1	TTGGAAGTGAGAGGAGGTAAGGTAGTGTTTGCTGTTATTTTCTTTTCGACATTGGGCTGTATTTTAGCATGGATAAGAGATATTCCTAAAATAAAATCAAAAAAAATTTTGGCAAGATCCTTATATATTATAGGAATAATAAATGTAATAATCAGCTATGTATTAATTAAAAATATATTGGTTTCTGTTTCGGATGGAGGTGGAATAAAATATGTTGCAATATATTTATCAAATCTTTTTTTTTGGACAGTATTGATGTATGTTCTTGTGAAAAGATTATCTAAAAAGCCAAGCTGA	297	9T	long and cationic version
No value	706	6.5
88	8	0.07	NEIS0802	88	TTGGAAGTGAGAGGAGGTAAGGTAGTGTTTGCTGTTATTTTCTTTTCGACATTGGGCTGTATTTTAGCATGGATAAGAGATATTCCTAAAATAAAATCAAAAAAAATTTTGGCAAGATCCTTATATATTATAGGAATAATAAATGTAATAATCAGCTATGTATTAATTAAAAATATATTGGTTTCTGTTTCGGATGGAGGTGGAATAAAATATGTTGCAATATATTTATCAAATCTTTTTTTTTGGACAGTATTGATGTATGCTCTTGTGAAAAGATTATCTAAAAAGCCAAGCTGA	297	9T	long and cationic version
40	7	0.06	NEIS0802	40	TTGGAAGTGAGAGGAGGTAAGGTAGTGTTTGCTGTTATTTTCTTTTCGACATTGGGCTGTATTTTAGCATGGATAAGAGATATTCCTAAAATAAAATCAAAAAAAATTTTGGCAAGATCCTTATATATTATAGGAATAATAAATGTAATAATCAGCTATGTATTAATTAAAAATATATTGGTTTCTGTTTCGGATGGAGGTGGAACAAAATATCTTGCAATATATTTATCAAATCTTTTTTTTTGGACAGTATTGATGTATGTTCTTGTGAAAAGATTATCTAAAAAGCCAAGCTGA	297	9T	long and cationic version
211	5	0.05	NEIS0802	211	TTGGAAGTGAGAGGAGGTAAGGTAGTGTTTGCTGTTATTTTCTTTTCGACATTGGGCTGTATTTTAGCATGGATAAGAGATATTCCTAAAATAAAATCAAAAAAAATTTTGGCAAGATCCTTATATATTATAGGAATAATAAATGTAATAATCAGCTATGTATTAATTAAAAATATATTGGTTTCTGTTTCGGATGGAGGTGGAATAAAATATGTTGCAATATATTTATCAAATCTTTTTTTGGACAGTATTGATGTATGCTCTTGTGAAAAGATTATCTAAA	283	7T	phase variable gene - 7xT (shorter)
2	5	0.05	NEIS0802	2	TTGGAAGTGAGAGGAGGTAAGGTAGTGTTTGCTGTTATTTTCTTTTCGACATTGGGCTGTATTTTAGCATGGATAAGAGATATTCCTAAAATAAAATCAAAAAAAATTTTGGCAAGATCCTTATATATTATAGGAATAATAAATGTAATAATCGGCTATGTATTAATTAAAAATATATTGGTTTCTGTTTCGGATGGAGGTGGAATAAAATATGTTGCAATATATTTATCAAATCTTTTTTTTTGGACAGTATTGATGTATGTTCTTGTGAAAAGATTATCTAAAAAGCCAAGCTGA	297	9T
39	3	0.03	NEIS0802	39	TTGGAAGTGAGAGGAGGTAAGGTAGTGTTTGCTGTTATTTTCTTTTCGACATTGGGCTGTATTTTAGCATGGATAAGAGATATTCCTAAAATAAAATCAAAAAAAATTTTGGCAAGATCCTTATATATTATAGGAATAATAAATGTAATAATCAGCTATGTATTAATTAAAAATATATTGGTTTCTGTTTCGGATGGAGGTGGAATAAAATATGTTGCAATATATTTATCAAATCTTTTTTTTTTGGACAGTATTGATGTATGTTCTTGTGAAAAGATTATCTAAAAAGCCAAGCTGA	298	10T	shorternon cat	internal stop codon
98	3	0.03	NEIS0802	98	TTGGAAGTGAGAGGAGGTAAGGTAGTATTTGCTGTTATTTTCTTTTCGACATTGGGCTGTATTTTAGCATGGATAAGAGATATTCCTAAAATAAAATCAAAAAAAATTTTGGCAAGATCCTTATATATTATAGGAATAATAAATGTAATAATCAGCTATGTATTAATTAAAAATATATTGGTTTCTGTTTCGGATGGAGGTGGAATAAAATATGTTGCAATATATTTATCAAATCTTTTTTTTTGGACAGTATTGATGTATGTTCTTGTGAAAAGATTATCTAAAAAGCCAAGCTGA	297	9T
215	2	0.02	NEIS0802	215	TTGGAAGTGAGAGGAGGTAAGGTAGTGTTTGCTGTTATTTTCTTTTCGACATTGGGCTGTATTTTAGCATGGATAAGAGATATTCCTAAAATAAAATCAAAAAAAAATTTTGGCAAGATCCTTATATATTATAGGAATAATAAATGTAATAATCAGCTATGTATTAATTAAAAATATATTGGTTTCTGTTTCGGATGGAGGTGGAATAAAATATGTTGCAATATATTTATCAAATCTTTTTTTTTGGACAGTATTGATGTATGTTCTTGTGAAAAGATTATCTAAAAAGCCAAGCTGA	298	9T		internal stop codon
233	1	0.01	NEIS0802	233	TTGGAAGTGAGAGGAGGTAAGGTAGTGTTTGCTGTTATTTTCTTTTCGACATTGGGCTGTATTTTAGCATGGATAAGAGATATTCCTAAAATAAAATCAAAAAAAATTTTGGCAAGATCGTTATATATTATAGGAATAATAAATGTAATAATCAGCTATGTATTAATTAAAAATATATTGGTTTCTGTTTCGGATGGAGGTGGAATAAAATATGTTGCAATATATTTATCAAATCTTTTTTTTGGACAGTATTGA	255	8T	phase variable gene (8xT) - non cationic version (shorter)
239	1	0.01	NEIS0802	239	TTGGAAGTGAGAGGAGGTAAGGTAGTGTTTGCTGTTATTTTCTTTTCGACATTGGGCTGTATTTTAGCATGGATAAGAGATATTCCTAAAATAAAATCAAAAAAAATTTTGGCAAGAACCTTATATATTATAAGAATAATAAATGTAATAATCGGCTATGTATTAATTAAAAATATATTGGTATCTGTTTCGGATGGTGGTGGAATAAAATATGTTGCAATATATTTATCAAATCTTTTTTTTGGACAGTATTGA	255	8T	phase variable gene (8xT) - non cationic version (shorter)
221	1	0.01	NEIS0802	221	TTGGAAGTGAGAGGAGGTAAGGTAGTGTTTGCTGTTATTTTCTTTTCGACATTGGGCTGTATTTTAGCATGGATAAGAGATATTCCTAAAATAAAATCAAAAAAAATTTTGGCAAGATCCTTATATATTATAGGAATAATAAATGTAATAATCAGCTATGTATTAATTAAAAATATATTGGTTTCTGTTTCGGATGGAGGTGGAATAAAATATGTTGCAATATATTTATCAAATCTTTTTTTTGGACAGCATTGA	255	8T	phase variable gene (8xT) - non cationic version (shorter)
210	1	0.01	NEIS0802	210	TTGGAAGTGAGAGGAGGTAAGGTAGTGTTTGCTGTTATTTTCTTTTCGACATTGGGCTGTATTTTAGCATGGATAAGAGATATTCCTAAAATAAAATCAAAAAAAATTTTGGCAAGATCCTTATATATTATAGGAATAATAAATGTAATAATCAGCTATGTATTAATTAAAAATATATTGGTTTCTGTTTCGGATGGAGGTGGAATAAAATATGTTGCAATATATTTATCAAATCTTTTTTTTGAACAGTATTGA	255	0	phase variable gene - non cationic version (shorter)
212	1	0.01	NEIS0802	212	TTGGAAGTGAGAGGAGGTAAGGTAGTGTTTGCTGTTATTTTCTTTTCGACATTGGGCTGTATTTTAGCATGGATAAGAGATATTCCTAAAATAAAATCAAAAAAAATTTTGGCAAGATCCTTATATATTATAGGAATAATAAATGTAATAATCAGCTATGTATTAATTAAAAATATATTGGTATCTGTTTCGGATGGAGGTAGAATAAAATATGTTGCAATATATTTATCAAATCTTTTTTTTGGACAGTATTGA	255	8T	phase variable gene (8xT) - non cationic version (shorter)
213	1	0.01	NEIS0802	213	TTGGAAGTGAGAGGAGGTAAGGTAGTGTTTGCTGTTATTTTCTTTTCGACATTGGGCTGTATTTTAGCATGGATAAGAGATATTCCTAAAATAAAATCAAAAAAAATTTTGGCAAGATCCTTATATATTATAGGAATAATAAATGTAATAATCAGCTATGTATTAATTAAAAATATATTGGTTTCTGTTTCGGATGGAAGTGGAATAAAATATGTTGCAATATATTTATCAAATCTTTTTTTTGGACAGTATTGA	255	8T	Phase variable gene (8xT) - non cationic version (shorter)
214	1	0.01	NEIS0802	214	TTGGAAGTGAGAGGAGGTAAGGTAGTGTTTGCTGTTATTTTCTTTTCGACATTGGGCTGTATTTTAGCATGGATAAGAGATATTCCTAAAATAAAATCAAAAAAAATTTTGGCAAGATCCTAATATATAATAGGAATAATAAATGTAATAATCAGCTATGTATTAATTAAAAATATATTGGTTTCTGTTTCGGATGGAGGTGGAATAAAATATGTTGCAATATATTTATCAAATCTTTTTTTTGGACAGTATTGATGTATGCTCTTGTGAAAAGATTATCTAAAAAGCCAAGCTGA	296	8T		internal stop codon
216	1	0.01	NEIS0802	216	TTGGAAGTGAGAGGAGGTAAGGTAGTGTTTGCTGTTATTTTCTTTTCGACATTGGGCTGTATTTTAGCATGGATAAGAGATATTCCTAAAATAAAATCAAAAAAAATTTTGGTAAGATCCTTATATATTATAGGAATAATAAATGTAATAATCAGCTATGTATTAATTAAAAATATATTGGTTTCTGTTTCGGATGGAGGTGGAATAAAATATGTTGCAATATATTTATCAAATCTTTTTTTTGGACAGTATTGA	255	8T	Phase variable gene (8xT) - non cationic version
209	1	0.01	NEIS0802	209	TTGGAAGTGAGAGGAGGTAAGGTAGTGTTTGCTGTTATTTTCTTTTCGACATTGGGCTGTATTTTAGCATGGATAAGAGATATTCCCAAAATAAAATCAAAAAAAATTTTGGCAAGATCCTTATATATTATAGGAATAATAAATGTAATAATCGGCTATGTATTAATTAAAAATATATTGGTTTCTGTTTCGGATGGAGGTGGAATAAAATATGTTGCAATATATTTATCAAATCTTTTTTTTGGACAGTATTGA	255	8T	Phase variable gene - non cationic version (shorter)
	numbers			%
	5	7xT	non-cationc	0.05
	9318	8xT	non-cationic	85.86
	819	9xT	cationic	7.54
	3	10xT	non-cationic	0.03
	706	undetermined	unknown	6.5
	3	Early stop	very short	0.03
		non-cationic		>10T_39_1
				LEVRGGKVVFAVIFFSTLGCILAWIRDIPKIKSKKILARSLYIIGIINVIISYVLIKNIL
				VSVSDGGGIKYVAIYLSNLFFLDSIDVCSCEKII*KAKLX
		non-cationic		>7T_211_1
				LEVRGGKVVFAVIFFSTLGCILAWIRDIPKIKSKKILARSLYIIGIINVIISYVLIKNIL
				VSVSDGGGIKYVAIYLSNLFLDSIDVCSCEKII*X
		slight variations but same early stop codon (non-cationic C-term)		>8T_208_1
				LEVRGGKVVFAVIFFSTLGCILAWIRDIPKIKSKKILARSLYIIGIINVIISYVLIKNIL
				VSVSDGGGIKYVAIYLSNLFFGQY*
				>8T_207_1
				LEVRGGKVVFAVIFFSTLGCILAWIRDIPKIKSKKILARSLYIIGIINVIIGYVLIKNIL
				VSVSDGGGIKYVAIYLSNLFFGQY*
				>8T_233_1
				LEVRGGKVVFAVIFFSTLGCILAWIRDIPKIKSKKILARSLYIIGIINVIISYVLIKNIL
				VSVSDGGGIKYVAIYLSNLFFGQY*
				>8T_239_1
				LEVRGGKVVFAVIFFSTLGCILAWIRDIPKIKSKKILARTLYIIRIINVIIGYVLIKNIL
				VSVSDGGGIKYVAIYLSNLFFGQY*
				>8T_221_1
				LEVRGGKVVFAVIFFSTLGCILAWIRDIPKIKSKKILARSLYIIGIINVIISYVLIKNIL
				VSVSDGGGIKYVAIYLSNLFFGQH*
				>8T_220_1
				LEVRGGKVVFAVIFFSTLGCILAWIRDIPKIKSKKILARSLYIIGIINVIISYVLIKNIL
				VSVSDGGGIKYVAIYLSNLFFEQY*
				>8T_212_1
				LEVRGGKVVFAVIFFSTLGCILAWIRDIPKIKSKKILARSLYIIGIINVIISYVLIKNIL
				VSVSDGGRIKYVAIYLSNLFFGQY*
				>8T_213_1
				LEVRGGKVVFAVIFFSTLGCILAWIRDIPKIKSKKILARSLYIIGIINVIISYVLIKNIL
				VSVSDGSGIKYVAIYLSNLFFGQY*
				>8T_216_1
				LEVRGGKVVFAVIFFSTLGCILAWIRDIPKIKSKKILVRSLYIIGIINVIISYVLIKNIL
				VSVSDGGGIKYVAIYLSNLFFGQY*
				>8T_209_1
				LEVRGGKVVFAVIFFSTLGCILAWIRDIPKIKSKKILARSLYIIGIINVIIGYVLIKNIL
				VSVSDGGGIKYVAIYLSNLFFGQY*
		slight differences but group 9T has same cationic C-term		>9T_1_1
				LEVRGGKVVFAVIFFSTLGCILAWIRDIPKIKSKKILARSLYIIGIINVIISYVLIKNIL
				VSVSDGGGIKYVAIYLSNLFFWTVLMYVLVKRLSKKPS*
				>9T_88_1
				LEVRGGKVVFAVIFFSTLGCILAWIRDIPKIKSKKILARSLYIIGIINVIISYVLIKNIL
				VSVSDGGGIKYVAIYLSNLFFWTVLMYALVKRLSKKPS*
				>9T_40_1
				LEVRGGKVVFAVIFFSTLGCILAWIRDIPKIKSKKILARSLYIIGIINVIISYVLIKNIL
				VSVSDGGGTKYLAIYLSNLFFWTVLMYVLVKRLSKKPS*
				>9T_2_1
				LEVRGGKVVFAVIFFSTLGCILAWIRDIPKIKSKKILARSLYIIGIINVIIGYVLIKNIL
				VSVSDGGGIKYVAIYLSNLFFWTVLMYVLVKRLSKKPS*
				>9T_98_1
				LEVRGGKVVFAVIFFSTLGCILAWIRDIPKIKSKKILARSLYIIGIINVIISYVLIKNIL
				VSVSDGGGIKYVAIYLSNLFFWTVLMYVLVKRLSKKPS*
		Early stop codon		>9t_215_1
				LEVRGGKVVFAVIFFSTLGCILAWIRDIPKIKSKKNFGKILIYYRNNKCNNQLCIN*KYI
				GFCFGWRWNKICCNIFIKSFFLDSIDVCSCEKII*KAKLX
				>8t_214_1
				LEVRGGKVVFAVIFFSTLGCILAWIRDIPKIKSKKILARS*YIIGIINVIISYVLIKNIL
				VSVSDGGGIKYVAIYLSNLFFGQY*CMLL*KDYLKSQAX

## Sheet: NEIS0804 NapR in Ng
NEIS0804	Frequency	Percentage		allele
66	6449	59.42	NEIS0804	66	ATGAATATTAAAAATGAAATAGTTGCTTTAATTTCTAAAAAAATTGATGGGGGGGCAATATAGTTCTTTAGAAAATTTTGCTTTATCCGTACTAAGGGAAAAAATTATAAACAATACTGTTTCCAGTGATGAAAAATTATTGATTATTAATGATTTTTTATCAGGTTTTCTTGAGTTTGATCCTGAGACAGGGGAACCTGTCGGGGAGACGCTTAAAATTGAGCAAATGATTGATTTCTTTTTAGTCTAA	250	0	Phase variable gene (7xG) - no leader sequence ; putative fonctional mature peptide only
2	2282	21.02	NEIS0804	2	ATGAATATTAAAAATGAAATAGTTGCTTTAATTTCTAAAAAAATTGATGGGGGGCAATATAGTTCTTTAGAAAATTTTGCTTTATCCGTACTAAGGGAAAAAATTATAAACAATACTGTTTCCAGTGATGAAAAATTATTGATTATTAATGATTTTTTATCAGGTTTTCTTGAGTTTGATCCTGAGACAGGGGAACCTGTCGGGGAGACGCTTAAAATTGAGCAAATGATTGATTTCTTTTTAGTCTAA	249		6G
8	790	7.28	NEIS0804	8	ATGAATATTAAAAATGAAATAGTTGCTTTAATTTCTAAAAAAATTGATGGGGGGGGGCAATATAGTTCTTTAGAAAATTTTGCTTTATCCGTACTAAGGGAAAAAATTATAAACAATACTGTTTCCAGTGATGAAAAATTATTGATTATTAATGATTTTTTATCAGGTTTTCTTGAGTTTGATCCTGAGACAGGGGAACCTGTCGGGGAGACGCTTAAAATTGAGCAAATGATTGATTTCTTTTTAGTCTAA	252		9G
No value	596	5.49
67	514	4.74	NEIS0804	67	ATGAATATTAAAAATGAAATAGTTGCTTTAATTTCTAAAAAAATTGATGGGGGGGGCAATATAGTTCTTTAGAAAATTTTGCTTTATCCGTACTAAGGGAAAAAATTATAAACAATACTGTTTCCAGTGATGAAAAATTATTGATTATTAATGATTTTTTATCAGGTTTTCTTGAGTTTGATCCTGAGACAGGGGAACCTGTCGGGGAGACGCTTAAAATTGAGCAAATGATTGATTTCTTTTTAGTCTAA	251	0	Phase variable gene (8xG) - only leader sequence (phase OFF for mature peptide)
10	86	0.79	NEIS0804	10	ATGAATATTAAAAATGAAATAGTTGCTTTAATTTCTAAAAAAATTGATGGGGGGCAATATAGTTCTTTAGAAAATTTTGCTTTATCCGTACTAAGGGAAAAAATTATAAACAATACTGTTTCCAGTGATGAAAAATTATTGATTATTAATGATTTTTTATCAGGTTTTCTTGAGTTTGATCCTGAGACAGGGAAACCTGTCGGGGAGACGCTTAAAATTGAGCAAATGATTGATTTCTTTTTAGTCTAA	249		6G
68	75	0.69	NEIS0804	68	ATGAATATTAAAAATGAAATAGTTGCTTTAATTTCTAAAAAAATTGATGGGGGGGGGGCAATATAGTTCTTTAGAAAATTTTGCTTTATCCGTACTAAGGGAAAAAATTATAAACAATACTGTTTCCAGTGATGAAAAATTATTGATTATTAATGATTTTTTATCAGGTTTTCTTGAGTTTGATCCTGAGACAGGGGAACCTGTCGGGGAGACGCTTAAAATTGAGCAAATGATTGATTTCTTTTTAGTCTAA	253	0	phase variable gene (10xG) - mature peptide only (no leader sequence)
70	12	0.11	NEIS0804	70	ATGAATATTAAAAATGAAATAGTTGCTTTAATTTCTAAAAAAATTGATGGGGGGGCAATATAGTTCTTTAGAAAATTTTGCTTTATCCGTACTAAGGGAAAAAATTATAAACAATACTGTTTCCAGTGATGAAAAATTATTGATTATTAATGATTTTTTATCAGGTTTTCTTGAGTTTGATCCTGAGACAGGGGAACCTGTCGGGGAGACGCTTAAAATTGAGCAAATGATTGATTTCTTTTTAGTATAA	250	0	Phase variable gene (7xG) - leader sequence only (no mature peptide) (phase OFF)
69	11	0.1	NEIS0804	69	ATGAATATTAAAAATGAAATAGTTGCTTTAATTTCTAAAAAAATTGATGGGGGGGGGGGCAATATAGTTCTTTAGAAAATTTTGCTTTATCCGTACTAAGGGAAAAAATTATAAACAATACTGTTTCCAGTGATGAAAAATTATTGATTATTAATGATTTTTTATCAGGTTTTCTTGAGTTTGATCCTGAGACAGGGGAACCTGTCGGGGAGACGCTTAAAATTGAGCAAATGATTGATTTCTTTTTAGTCTAA	254	0	Phase variable gene (11xG) - leader sequence only (no mature peptide)(phase OFF)
23	7	0.06	NEIS0804	23	ATGAATATTAAAAATGAAATAGTTGCTTTAATTTCTAAAAAATTGATGGGGGGGCAATATAGTTCTTTAGAAAATTTTGCTTTATCCGTACTAAGGGAAAAAATTATAAACAATACTGTTTCCAGTGATGAAAAATTATTGATTATTAATGATTTTTTATCAGGTTTTCTTGAGTTTGATCCTGAGACAGGGGAACCTGTCGGGGAGACGCTTAAAATTGAGCAAATGATTGATTTCTTTTTAGTCTAA	249		7G
37	6	0.06	NEIS0804	37	ATGAATATTAAAAATGAAATAGTTGCTTTAATTTCTAAAAAAATTGATGGAGGGCAATATAGTTCTTTAGAAAATTTTGCTTTATCCGTACTAAGGGAAAAAATTATAAACAATACTGTTTCCAGTGATGAAAAATTATTGATTATTAATGATTTTTTATCAGGTTTTCTTGAGTTTGATCCTGAGACAGGGAAACCTGTCGGGGAGACGCTTAAAATTGAGCAAATGATTGATTTCTTTTTAGTCTAA	249		2G-A-3G
9	6	0.06	NEIS0804	9	ATGAATATTAAAAATGAAATAGTTGCTTTAATTTCTAAAAAAATTGATGGGGGGGGGGGGCAATATAGTTCTTTAGAAAATTTTGCTTTATCCGTACTAAGGGAAAAAATTATAAACAATACTGTTTCCAGTGATGAAAAATTATTGATTATTAATGATTTTTTATCAGGTTTTCTTGAGTTTGATCCTGAGACAGGGGAACCTGTCGGGGAGACGCTTAAAATTGAGCAAATGATTGATTTCTTTTTAGTCTAA	255		12G
71	5	0.05	NEIS0804	71	ATGAATATTAAAAATGAAATAGTTGCTTTAATTTCTAAAAAAATTGATGGGGGGGCAATATAGTTCTTTAGAAAATTTTGCTTTATCCGTACTAAGGGAAAAAATTATAAACAATACTGTTTCCAGTGATGAAAAATTATTGATTATTAATGATTTTTTATCAGGTTTTCTTGAGTTTGATCCTGAGACAGGGGAACCTGTCGGGGAGACGCTTAAAATTGAGCAAATGATTGATTTGTTTTTAGTCTAA	250	0	Phase variable gene (7xG) - mature peptide only (no leader seq.)
12	3	0.03	NEIS0804	12	ATGAATATTAAAAATGAAATAGTTGCTTTAATTTCTAAAAAAATTGATGGGGGGCAATATAGTTCTTTAGAAAATTTTGCTTTATCCGTACTAAGGGAAAAAATTATAAACAATACTGTTTCCAGTGATGAAAAATTATTGATTATTAATGATTTTTTATCAGGTTTTCTTGAGTTTGATCCTGAGACCGGGAAACCTGTCGGGGAGACGCTTAAAATTGAGCAAATGATTGATTTCTTTTTAGTCTAA	249		6G
57	1	0.01	NEIS0804	57	ATGAATATTAAAAATGAAATAGTTGCTTTAATTTCTAAAAAAATTGATGGGGGGCAATATAGTTCTTTAGAAAATTTTGCTGTATCCGTACTAAGGGAAAAAATTATAAACAATACTGTTTCCAGTGATGAAAAATTATTGATTATTAATGATTTTTTATCAGGTTTTCTTGAGTTTGATCCTGAGACAGGGGAACCTGTCGGGGAGACGCTTAAAATTGAGCAAATGATTGATTTCTTTTTAGTCTAA	249		6G
58	1	0.01	NEIS0804	58	ATGAATATTAAAAATGAAATAGTTGCTTTAATTTCTAAAAAAATTGATGGGGGGGGGCAATATAGTTCTTTAGAAAATTTTGCGTTATCCGTACTAAGGGAAAAAATTATAAACAATACTGTTTCCAGTGATGAAAAATTATTGATTATTAATGATTTTTTATCAGGTTTTCTTGAGTTTGATCCTGAGACAGGGGAACCTGTCGGGGAGACGCTTAAAATTGAGCAAATGATTGATTTCTTTTTAGTCTAA	252		9G
28	1	0.01	NEIS0804	28	ATGAATATTAAAAATGAAATAGTTGCTTTAATTTCTAAAAAAATTGATGGGGGGGGGCAATATAGTTCTTTAGAAAATTTTGCTTTATCCGTACTAAGGGAAAAAATTATAAACAATACTGTTTCCAGTGATGAGAAATTATTGATTATTAATGATTTTTTATCAGGTTTTCTTGAGTTTGATCCTGAGACAGGGGAACCTGTCGGGGAGACGCTTAAAATTGAGCAAATGATTGATTTCTTTTTAGTCTAA	252		9G
33	1	0.01	NEIS0804	33	ATGAATATTAAAAATGAAATAGTTGCTTTAATTTCTAAAAAAATTGATGGGGGGCAATATAGTTCTTTAGAAAATTTTGCTTTATCCGTACTAAGGGAAAAAATTATAAACAATACTGTTTCCAGTGATGAAAAATTATTGAATATTAATGATTTTTTATCAGGTTTTCTTGAGTTTGATCCTGAGACAGGGGAACCTGTCGGGGAGACGCTTAAAATTGAGCAAATGATTGATTTCTTTTTAGTCTAA	249		6G
11	1	0.01	NEIS0804	11	ATGAATATTAAAAATGAAATAGTTGCTTTAATTTCTAAAAAAATTGATGGGGGGCAATATAGTTCTTTAGAAAATTTTGCTTTATCCGTACTAAGGGAAAAAATTATAAACAATACCGTTTCCAGTGATGAAAAATTATTGATTATTAATGATTTTTTATCAGGTTTTCTTGAGTTTGATCCTGAGACAGGGGAACCTGTCGGGGAGACGCTTAAAATTGAGCAAATGATTGATTTCTTTTTAGTCTAA	249		6G
36	1	0.01	NEIS0804	36	ATGAATATTAAAAATGAAATAGTTGCTTTAATTTCTAAAAAAATTGATGGGGGGCAATATAGTTCTTTAGAAAATTTTGCTTTATCCGTACTAAGGGAAAAAATTATAAACAATACTGTTTCCAGTGATGAAAAATTATTGATTATTAATGATTTTTTATTAGGTTTTCTTGAGTTTGATCCTGAGACAGGGGAACCTGTCGGGGAGACGCTTAAAATTGAGCAAATGATTGATTTCTTTTTAGTCTAA	249		6G
38	1	0.01	NEIS0804	38	ATGAATATTAAAAATGAAATAGTTGATTTAATTTCTAAAAAAATTGATGGGGGGCAATATAGTTCTTTAGAAAATTTTGCTTTATCCGTACTAAGGGAAAAAATTATAAACAATACTGTTTCCAGTGATGAAAAATTATTGATTATTAATGATTTTTTATCAGGTTTTCTTGAGTTTGATCCTGAGACAGGGGAACCTGTCGGGGAGACGCTTAAAATTGAGCAAATGATTGATTTCTTTTTAGTCTAA	249		6G
51	1	0.01	NEIS0804	51	ATGAATATTAAAAATGAAATAGTTGCTTTAATTTCTAAAAAAATTGATGGGGGGCAATATAGTTCTTTAGAAAATTTTGCTTTATCCGTACTAAGGGAAAAAATTATAAACAATACTGTTTCCAGTGATGAAAAATTATTAATTATTAATGATTTTTTATCAGGTTTTCTTGAGTTTGATCCTGAGACCGGGAAACCTGTCGGGGAGACGCTTAAAATTGAGCAAATGATTGATTTCTTTTTAGTCTAA	249		6G
52	1	0.01	NEIS0804	52	ATGAATATTAAAAATGAAATAGTTGCTTTAATTTCTAAAAAAATTGATGGGGGGCAATATAGTTCTTTAGAAAATTTTGCTTTATCCGTACTAAGGGAAAAAATTATAAACAATACTGTTTCCAGTTATGAAAAATTATTGATTATTAATGATTTTTTATCAGGTTTTCTTGAGTTTGATCCTGAGACCGGGAAACCTGTCGGGGAGACGCTTAAAATTGAGCAAATGATTGATTTCTTTTTAGTCTAA	249		6G
53	1	0.01	NEIS0804	53	ATGAATATTAAAAATGAAATAGTTGCTTTAATTTCTAAAAAAATTGATGGGGGGCAATATAGTTCTTTAGAAAATTTTGCTTTATCCGTACTAAGGGAAAAAATTATAAACAATACTGTTTCCAGTGATGAAAAATTATTGATTATTAATGATTTTTTATCAGGTTTTCTTGAGTTTGATCCTGAGACAGGGGAATCTGTCGGGGAGACGCTTAAAATTGAGCAAATGATTGATTTCTTTTTAGTCTAA	249		6G
55	1	0.01	NEIS0804	55	ATGAATATTAAAAATGAAATAGTTGCTTTAATTTCTAAAAAAATTGATGGGGGGCAATATAGTTCTTTAGAAAATTTTGCTTTATCCGTACTAAGGGAAAAAATTATAAACAATACTGTTTCCAGTGATGAAAAATTATTGATTATTAATGATTCTTTATCAGGTTTTCTTGAGTTTGATCCTGAGACAGGGGAACCTGTCGGGGAGACGCTTAAAATTGAGCAAATGATTGATTTCTTTTTAGTCTAA	249		6G
56	1	0.01	NEIS0804	56	ATGAATATTAAAAATGAAATATTTGCTTTAATTTCTAAAAAAATTGATGGGGGGCAATATAGTTCTTTAGAAAATTTTGCTTTATCCGTACTAAGGGAAAAAATTATAAACAATACTGTTTCCAGTGATGAAAAATTATTGATTATTAATGATTTTTTATCAGGTTTTCTTGAGTTTGATCCTGAGACAGGGGAACCTGTCGGGGAGACGCTTAAAATTGAGCAAATGATTGATTTCTTTTTAGTCTAA	249		6G
	10854	%	numb
	complete	29.3	3179
	leaderless	60.33	6548	75	10G only
	leader only	4.84	525
	non assigned	5.49	596
	fixed	0.06	6
	Compele NapR details
	6 G	2381
	9 G	792		>6G_1
	12 G	6		MNIKNEIVALISKKIDGGQYSSLENFALSVLREKIINNTVSSDEKLLIINDFLSGFLEFD
				PETGEPVGETLKIEQMIDFFLV*
				>7G_1
				MNIKNEIVALISKKIDGGAI*FFRKFCFIRTKGKNYKQYCFQ**KIIDY**FFIRFS*V*
				S*DRGTCRGDA*N*AND*FLFSLX
				>7G_2
				*ILKMK*LL*FLKKLMGGQYSSLENFALSVLREKIINNTVSSDEKLLIINDFLSGFLEFD
				PETGEPVGETLKIEQMIDFFLV*
				>8G_1
				MNIKNEIVALISKKIDGGGNIVL*KILLYPY*GKKL*TILFPVMKNY*LLMIFYQVFLSL
				ILRQGNLSGRRLKLSK*LISF*SX
				>9G_1
				MNIKNEIVALISKKIDGGGQYSSLENFALSVLREKIINNTVSSDEKLLIINDFLSGFLEF
				DPETGEPVGETLKIEQMIDFFLV*
				>10G_1
				MNIKNEIVALISKKIDGGGAI*FFRKFCFIRTKGKNYKQYCFQ**KIIDY**FFIRFS*V
				*S*DRGTCRGDA*N*AND*FLFSLX
				>10G_2
				*ILKMK*LL*FLKKLMGGGQYSSLENFALSVLREKIINNTVSSDEKLLIINDFLSGFLEF
				DPETGEPVGETLKIEQMIDFFLV*
				>11G_1
				MNIKNEIVALISKKIDGGGGNIVL*KILLYPY*GKKL*TILFPVMKNY*LLMIFYQVFLS
				LILRQGNLSGRRLKLSK*LISF*SX
				>12G_1
				MNIKNEIVALISKKIDGGGGQYSSLENFALSVLREKIINNTVSSDEKLLIINDFLSGFLE
				FDPETGEPVGETLKIEQMIDFFLV*
				>fixed_1
				MNIKNEIVALISKKIDGGQYSSLENFALSVLREKIINNTVSSDEKLLIINDFLSGFLEFD
				PETGKPVGETLKIEQMIDFFLV*

## Sheet: NEIS0804 NapR in Nm
NEIS0804	Frequency	Percentage
No value	11354	72.29
1	4208	26.79	ATGAATATTAAAAATGAAATAGTTGCTTTAATTTCTAAAAAAATTGATGGGGGGCAATATAGTTCTTTAGAAAATTTTGCTTTATCCGTACTAAGGGAAAAAATTATAAAAAATACTGTTTCCAGTGATGAAAAATTATTGATTATTAATGATTTTTTATCAGGTTTTCTTGAGTTTGATCCTGAGACCGGGAAACCTGTCGGGGAGACGCTTAAAATTGAGCAAATGATTGATTTCTTTTTAGTCTAA
3	75	0.48	ATGAATATTAAAAATGAAATAGTTGCTTTAATTTCTAAAAAAATTGATGGGGGGCAATATAGTTCTTTAGAAAATTTTGCTTTATCCGTACTAAGGGAAAAAATTATAAAAAATACTGTTTCCAATGATGAAAAATTATTGATTATTAATGATTTTTTATCAGGTTTTCTTGAGTTTGATCCTGAGACCGGGAAACCTGTCGGGGAGACGCTTAAAATTGAGCAAATGATTGATTTCTTTTTAGTCTAA
6	26	0.17	ATGAATATTAAAAATGAAATAGTTGCTTTAATTTCTAAAAAAATTGATGGGGGGCAATATAGTTCTTTAGAAAATTTTGCTTTATCCGTACTAAGGGAAAAAATTATAAAAAATACTGTTTCCAGTGATGAAAAATTATTGATTATTAATGATTTTTTATCAGGTTTTCTTGAGTTTGATCCTGAGACTGGGAAACCTGTCGGGGAGACGCTTAAAATTGAGCAAATGATTGATTTCTTTTTAGTCTAA
17	18	0.11	ATGAATATTAAAAATGAAATAGTTGCTTTAATTTCTAAAAAAATTGATGGGGGGCAATATAGTTCTTTAGAAAATTTTGCTTTATCCGTACTAAGGGAAAAAATTATAAAAAATACTATTTCCAATGATGAAAAATTATTGATTATTAATGATTTTTTATCAGGTTTTCTTGAGTTTGATCCTGAGACCGGGAAACCTGTCGGGGAGACGCTTAAAATTGAGCAAATGATTGATTTCTTTTTAGTCTAA
7	5	0.03	ATGAATATTAAAAATGAAATAGTTGCTTTAATTTCTAAAAAAATTGATGGGGGGCAATATAGTTCTTTAGAAAATTTTGCCTTATCCGTACTAAGGGAAAAAATTATAAAAAATACTGTTTCCAGTGATGAAAAATTATTGATTATTAATGATTTTTTATCAGGTTTTCTTGAGTTTGATCCTGAGACCGGGAAACCTGTCGGGGAGACGCTTAAAATTGAGCAAATGATTGATTTCTTTTTAGTCTAA
14	3	0.02	ATGAATATTAAAAATGAAATAGTTGCTTTAATTTCTAAAAAAATTGATGGGGGGCAATATAGTTCTTTAGAAAATTTTGCTTTATCCGTACTAAGGGAAAAAATTATAAAAAATACTGTTTCCAGTGATGAAAAATTATTGATTATTAATGATTTTTTATCAGGTTTTCTTGAGTTTGATCCTGAGACCGGGAAACCTGTCGGGGAGACACTTAAAATTGAGCAAATGATTGATTTCTTTTTAGTCTAA
5	2	0.01	ATGAATATTAAAAATGAAATAGTTGCTTTAATTTCTAAAAAAATTGATGGGGGACAATATAGTTCTTTAGAAAATTTTGCTTTATCCGTACTAAGGGAAAAAATTATAAAAAATACTGTTTCCAGTGATGAAAAATTATTGATTATTAATGATTTTTTATCAGGTTTTCTTGAGTTTGATCCTGAGACCGGGAAACCTGTCGGGGAGACGCTTAAAATTGAGCAAATGATTGATTTCTTTTTAGTCTAA
4	2	0.01	ATGAATATTAAAAATGAAATAGTTGCTTTAATTTCTAAAAAAATTGATGGGGGGCAATATAGTTCTTTAGAAAATTTTGCTTTATCCGTACTAAGGGAAAAAATTATAAAAAATACTGTTTCCAGTGATGAAAAATTATTGATTATTAATGATTTTTTATCAGGTTTTCTTGAGTTTGATCCTGAGACCGGGAAACCTGTCGGGGAGACGCTTAAAATTGAGCAAATAATTGATTTCTTTTTAGTCTAA
13	1	0.01	ATGAATATTAAAAATGAAATAGTTGCTTTAATTTCTAAAAAAATTGATGGGGGGCAATATAGTTCTTTAGAAAATTTTGCTTTATCCGTACTAAGGGAAAAAATTATAAAAAATACTGTTTCCAGTGATGAAAAATTATTGATTATTAATGATTTTTTATCAGGTTTTCTTGAGTTTGATCCTGAGACCGGGAAACCTGTCGGGGAGACGCTTAAAATTGAGCAAATGATTGATTGCTTTTTAGTCTAA
34	1	0.01	ATGAATATTAAAAATGAAATAGTTGCTTTAATTTCTAAAAAAATTGATGGGGGGCAATATAGTTCTTTAGAAAATTTTGCTTTATCCGTACCAAGGGAAAAAATTATAAAAAATACTGTTTCCAGTGATGAAAAATTATTGATTATTAATGATTTTTTATCAGGTTTTCTTGAGTTTGATCCTGAGACCGGGAAACCTGTCGGGGAGACGCTTAAAATTGAGCAAATGATTGATTTCTTTTTAGTCTAA
44	1	0.01	ATGAATATTAAAAATGAAATAGTTGCTTTAATTTCTAAAAAAATTGATGGGGGGCAATATAGTTCTTTAGAAAATTTTGCTTTATCCGTACTAAGGGAAAAAATTATAAAAAATACTGTTTCCAGTGATGAAAAATTATTGATTATTAATGATTTTTTATCATGTTTTCTTGAGTTTGATCCTGAGACCGGGAAACCTGTCGGGGAGACGCTTAAAATTGAGCAAATGATTGATTTCTTTTTAGTCTAA
42	1	0.01	ATGTATATTAAAAATGAAATAGTTGCTTTAATTTCTAAAAAAATTGATGGGGGGCAATATAGTTCTTTAGAAAATTTTGCTTTATCCGTACTAAGGGAAAAAATTATAAAAAATACTGTTTCCAGTGATGAAAAATTATTGATTATTAATGATTTTTTATCAGGTTTTCTTGAGTTTGATCCTGAGACTGGGAAACCTGTCGGGGAGACGCTTAAAATTGAGCAAATGATTGATTTCTTTTTAGTCTAA
39	1	0.01	ATGAATATTAAAAATGAAATAGTTGCTTTAATTTCTAAAAAAATTGATGGGGGGCAATATAGTTCTTTAGAAAATTTTGCTTTATCCGTACTAAGGGAAAAAATTATAAAAGATACTGTTTCCAGTGATGAAAAATTATTGATTATTAATGATTTTTTATCAGGTTTTCTTGAGTTTGATCCTGAGACCGGGAAACCTGTCGGGGAGACGCTTAAAATTGAGCAAATGATTGATTTCTTTTTAGTCTAA
0	1	0.01	?
20	1	0.01	ATGAATATTAAAAATGAAATAGTTGCTTTAATTTCTAAAAAAATTGATGGGGGGCAATATAGTTCTTTAGAAAATTTTGCTTTATCCGTACTAAGGGAAAAAATTATAAAAAATACTGTTTCCAGTGATGAAAAATTATTGATTATTAATGAGTTTTTATCAGGTTTTCTTGAGTTTGATCCTGAGACCGGGAAACCTGTCGGGGAGACGCTTAAAATTGAGCAAATGATTGATTTCTTTTTAGTCTAA
22	1	0.01	ATGAATATTAAAAATGAAATAGTTGCTTTAATTTCTAAAAAAATTGATGGGGAGCAATATAGTTCTTTAGAAAATTTTGCTTTATCCGTACTAAGGGAAAAAATTATAAAAAATACTGTTTCCAGTGATGAAAAATTATTGATTATTAATGATTTTTTATCAGGTTTTCTTGAGTTTGATCCTGAGACCGGGAAACCTGTCGGGGAGACGCTTAAAATTGAGCAAATGATTGATTTCTTTTTAGTCTAA
15	1	0.01	ATGAATATTAAAAATGAAATAGTTGCTTTAATTTCTAAAAAAATTGATGGGGGGCAATATAGTTCTTTAGAAAATTTTGCTTTATCCGTACTAAGGGAAAAAATTATAAAAAATACTGTTTCCAGTGATGAAAAATTATTGATTATTAATGATTTTTTATCAGGTTTTCTTGAGTTTGATCCTGAGACCGGGAAACCTGTCGGGGAGACGCTTAAAATTGAGCAAATGATTGATTTCTTCTTAGTCTAA
21	1	0.01	ATGAATATTAAAAATGAAATAGTTTCTTTAATTTCTAAAAAAATTGATGGGGGGCAATATAGTTCTTTAGAAAATTTTGCTTTATCCGTACTAAGGGAAAAAATTATAAAAAATACTGTTTCCAGTGATGAAAAATTATTGATTATTAATGATTTTTTATCAGGTTTTCTTGAGTTTGATCCTGAGACCGGGAAACCTGTCGGGGAGACGCTTAAAATTGAGCAAATGATTGATTTCTTTTTAGTCTAA
19	1	0.01	ATGAATATTAAAAATGAAATAGTTGCTTTAATTTCTAAAAAAATTGATGGGGGGCAATATAGTTCTTTAGAAAATTTTGCTTTATCCGTACTAAGGGAAAAAATTATAAAAAATACTGTTTCCAGTGATGAAAAATTAATGATTATTAATGATTTTTTATCAGGTTTTCTTGAGTTTGATCCTGAGACCGGGAAACCTGTCGGGGAGACGCTTAAAATTGAGCAAATGATTGATTTCTTTTTAGTCTAA
30	1	0.01	ATGAATATTAAAAATGAAATAGTTGCTTTAATTTCTAAAAAAATTGATGGGGGGCAATATAGTTCTTTAGAAAATTTTGCTTTATCCGTACTAAGGGAAAAAATTATAAAAAATACTGTTTCCAGTGATGAAAAAGTATTGATTATTAATGATTTTTTATCAGGTTTTCTTGAGTTTGATCCTGAGACCGGGAAACCTGTCGGGGAGACGCTTAAAATTGAGCAAATGATTGATTTCTTTTTAGTCTAA
16	1	0.01	ATGAATATTAAAAATGAAATAGTTGCTTTAATTTCTAAAAAAATTGATGGGGGGCAATATAGTTCTTTAGAAAATTTTGCTTTATCCGTACTAAGGGAAAAAATTATAAAAAATACTGTTTCCATTGATGAAAAATTATTGATTATTAATGATTTTTTATCAGGTTTTCTTGAGTTTGATCCTGAGACCGGGAAACCTGTCGGGGAGACGCTTAAAATTGAGCAAATGATTGATTTCTTTTTAGTCTAA
amino acid seq		minor differences but generally, G-tract of 6 conserved
NEIS0804
No value
1	MNIKNEIVALISKKIDGGQYSSLENFALSVLREKIIKNTVSSDEKLLIINDFLSGFLEFDPETGKPVGETLKIEQMIDFFLV									G-tract of 6 !
3	MNIKNEIVALISKKIDGGQYSSLENFALSVLREKIIKNTVSNDEKLLIINDFLSGFLEFDPETGKPVGETLKIEQMIDFFLV									G-tract of 6 !
6	MNIKNEIVALISKKIDGGQYSSLENFALSVLREKIIKNTVSNDEKLLIINDFLSGFLEFDPETGKPVGETLKIEQMIDFFLV									G-tract of 6 !
17	MNIKNEIVALISKKIDGGQYSSLENFALSVLREKIIKNTISNDEKLLIINDFLSGFLEFDPETGKPVGETLKIEQMIDFFLV									G-tract of 6 !
7	MNIKNEIVALISKKIDGGQYSSLENFALSVLREKIIKNTVSSDEKLLIINDFLSGFLEFDPETGKPVGETLKIEQMIDFFLV									G-tract of 6 !
14	MNIKNEIVALISKKIDGGQYSSLENFALSVLREKIIKNTVSSDEKLLIINDFLSGFLEFDPETGKPVGETLKIEQMIDFFLV									G-tract of 6 !
5	MNIKNEIVALISKKIDGGQYSSLENFALSVLREKIIKNTVSSDEKLLIINDFLSGFLEFDPETGKPVGETLKIEQMIDFFLV									G-tract of 6 ! FIXED (GGGGGA)
4	MNIKNEIVALISKKIDGGQYSSLENFALSVLREKIIKNTVSSDEKLLIINDFLSGFLEFDPETGKPVGETLKIEQIIDFFLV									G-tract of 6 !
13	MNIKNEIVALISKKIDGGQYSSLENFALSVLREKIIKNTVSSDEKLLIINDFLSGFLEFDPETGKPVGETLKIEQMIDCFLV									G-tract of 6 !
34	MNIKNEIVALISKKIDGGQYSSLENFALSVPREKIIKNTVSSDEKLLIINDFLSGFLEFDPETGKPVGETLKIEQMIDFFLV									G-tract of 6 !
44	MNIKNEIVALISKKIDGGQYSSLENFALSVLREKIIKNTVSSDEKLLIINDFLSCFLEFDPETGKPVGETLKIEQMIDFFLV									G-tract of 6 !
42	MYIKNEIVALISKKIDGGQYSSLENFALSVLREKIIKNTVSSDEKLLIINDFLSGFLEFDPETGKPVGETLKIEQMIDFFLV									G-tract of 6 !
39	MNIKNEIVALISKKIDGGQYSSLENFALSVLREKIIKDTVSSDEKLLIINDFLSGFLEFDPETGKPVGETLKIEQMIDFFLV									G-tract of 6 !
0	?									G-tract of 6 !
20	MNIKNEIVALISKKIDGGQYSSLENFALSVLREKIIKNTVSSDEKLLIINEFLSGFLEFDPETGKPVGETLKIEQMIDFFLV									G-tract of 6 !
22	MNIKNEIVALISKKIDGEQYSSLENFALSVLREKIIKNTVSSDEKLLIINDFLSGFLEFDPETGKPVGETLKIEQMIDFFLV									loss of cleavable residue
15	MNIKNEIVALISKKIDGGQYSSLENFALSVLREKIIKNTVSSDEKLLIINDFLSGFLEFDPETGKPVGETLKIEQMIDFFLV									G-tract of 6 !
21	MNIKNEIVSLISKKIDGGQYSSLENFALSVLREKIIKNTVSSDEKLLIINDFLSGFLEFDPETGKPVGETLKIEQMIDFFLV									G-tract of 6 !
19	MNIKNEIVALISKKIDGGQYSSLENFALSVLREKIIKNTVSSDEKLMIINDFLSGFLEFDPETGKPVGETLKIEQMIDFFLV									G-tract of 6 !
30	MNIKNEIVALISKKIDGGQYSSLENFALSVLREKIIKNTVSSDEKVLIINDFLSGFLEFDPETGKPVGETLKIEQMIDFFLV									G-tract of 6 !
16	MNIKNEIVALISKKIDGGQYSSLENFALSVLREKIIKNTVSIDEKLLIINDFLSGFLEFDPETGKPVGETLKIEQMIDFFLV									G-tract of 6 !
							number of strains with G-tract of 6			4349
									in %	27.6901
