# Supplementary material for: Bacteriocin-like peptides encoded by a horizontally acquired island mediate Neisseria gonorrhoeae autolysis
Source: PLoS Biol. 2025 Feb 5;23(2):e3003001. doi: 10.1371/journal.pbio.3003001 (PMC11798529; doi:10.1371/journal.pbio.3003001)
Supplement: S2 Table — (XLSX) [file pbio.3003001.s011.xlsx]

## Sheet: READ ME
	ID and NEIS numbers correspond to pubMLST annotations.
	Further information on strains (eg: usual name, date of sampling, etc) can be retrieved using https://pubmlst.org/bigsdb?db=pubmlst_neisseria_isolates&page=query
	0 = gene absent (no homologous gene found)
	1 = gene present
	See material and methods for details on strain selection and gene presence criteria.
	NEIS #	Gene name
	NEIS0794	histidyl-tRNA synthase (flanking the Nap locus)
	NEIS0795	napP
	NEIS0802	napC
	NEIS0803	napA
	NEIS0804	napR
	NEIS0807S	napF
	NEIS0808	pseudouridine synthase (flanking the Nap locus)
	NEIS2881	napH
	NEIS3237	napB
	NEIS3238	napI

## Sheet: N_gonorrhoeae
id	NEIS0794	NEIS0795	NEIS0802	NEIS0803	NEIS0804	NEIS0807S	NEIS0808	NEIS2881	NEIS3237	NEIS3238
2855	1	1	1	1	1	1	1	1	1	1			tot	10853
13685	1	1	1	1	1	1	1	1	1	1					%
14729	1	0	1	1	1	1	1	1	1	1			NEIS0808	10853	100
15698	1	1	1	1	1	1	1	1	1	1			NEIS0807S	10628	97.9268
15935	1	1	1	1	1	1	1	1	1	1			NEIS0804	10635	97.9913
15936	1	1	1	1	1	1	1	1	1	1			NEIS0803	10836	99.8434
21065	1	1	1	1	1	1	1	1	1	1			NEIS3237	10825	99.742
21066	1	1	1	1	1	1	1	1	1	1			NEIS0802	10645	98.0835
21067	1	1	1	1	1	1	1	1	1	1			NEIS3238	10578	97.4661
21068	1	1	1	1	1	1	1	1	1	1			NEIS2881	10723	98.8022
21070	1	1	1	1	1	1	1	1	1	1			NEIS0795	10301	94.9138
21071	1	0	1	1	0	0	1	1	1	1			NEIS0794	10853	100
21072	1	1	1	1	1	1	1	1	1	1
21073	1	1	1	1	1	1	1	1	1	1
26827	1	1	1	1	1	1	1	1	1	1
27090	1	1	0	1	1	1	1	1	1	1
27091	1	1	0	1	1	1	1	1	1	1
27092	1	1	0	1	1	1	1	0	1	1
27093	1	1	0	1	1	1	1	1	1	1
27094	1	1	0	1	1	1	1	1	1	1
27095	1	1	0	1	1	1	1	0	1	1
27096	1	1	0	1	1	1	1	0	1	1
27097	1	1	0	1	1	1	1	0	1	1
27098	1	1	0	1	1	1	1	0	1	1
27099	1	1	0	1	1	1	1	1	1	1
27100	1	1	0	1	1	1	1	0	1	1
27101	1	1	0	1	1	1	1	1	1	1
27102	1	1	0	1	1	1	1	0	1	1
27103	1	1	0	1	1	1	1	0	1	1
27104	1	1	0	1	1	1	1	1	1	1
27105	1	1	0	1	1	1	1	1	1	1
27106	1	1	0	1	1	1	1	1	1	1
27107	1	1	0	1	1	1	1	0	1	1
27108	1	1	0	1	1	1	1	0	1	1
27109	1	1	0	1	1	1	1	1	1	1
27110	1	1	0	1	1	1	1	1	1	1
27111	1	1	0	1	1	1	1	0	1	1
27112	1	1	0	1	1	1	1	0	1	1
27113	1	1	0	1	1	1	1	0	1	1
27114	1	1	0	1	1	1	1	0	1	1
27115	1	1	0	1	1	1	1	1	1	1
27116	1	1	0	1	1	1	1	0	1	1
27117	1	1	0	1	1	1	1	0	1	1
27118	1	1	0	1	1	1	1	0	1	1
27119	1	1	0	1	1	1	1	1	1	1
27120	1	1	0	1	1	1	1	1	1	1
27121	1	1	0	1	1	1	1	1	1	1
27122	1	1	0	1	1	1	1	1	1	1
27123	1	0	0	1	1	1	1	0	1	1
27124	1	1	0	1	1	1	1	1	1	1
27125	1	1	0	1	1	1	1	1	1	1
27126	1	1	0	1	1	1	1	1	1	1
27127	1	1	0	1	1	1	1	1	1	1
27128	1	1	0	1	1	1	1	1	1	1
27129	1	1	0	1	1	1	1	0	1	1
27130	1	1	0	1	1	1	1	1	1	1
27131	1	1	0	1	1	1	1	0	1	1
27132	1	1	0	1	1	1	1	0	1	1
27133	1	1	0	1	1	1	1	1	1	1
27134	1	1	0	1	1	1	1	0	1	1
27135	1	1	0	1	1	1	1	0	1	1
27136	1	1	0	1	1	1	1	0	1	1
27137	1	1	0	1	1	1	1	1	1	1
27138	1	1	0	1	1	1	1	1	1	1
27139	1	1	0	1	1	1	1	1	1	1
27140	1	1	0	1	1	1	1	1	1	1
27141	1	1	0	1	1	1	1	0	1	1
27142	1	1	0	1	1	1	1	1	1	1
27143	1	1	0	1	1	1	1	1	1	1
27144	1	1	0	1	1	1	1	0	1	1
27145	1	1	0	1	1	1	1	0	1	1
27146	1	1	0	1	1	1	1	1	1	1
27147	1	1	0	1	1	1	1	1	1	1
27148	1	1	0	1	1	1	1	1	1	1
27149	1	1	0	1	1	1	1	1	1	1
27150	1	1	0	1	1	1	1	1	1	1
27151	1	1	0	1	1	1	1	1	1	1
27152	1	1	0	1	1	1	1	0	1	1
27153	1	1	0	1	1	1	1	1	1	1
27154	1	1	0	1	1	1	1	1	1	1
27155	1	1	0	1	1	1	1	0	1	1
27156	1	1	0	1	1	1	1	1	1	1
27157	1	1	0	1	1	1	1	1	1	1
27158	1	1	0	1	1	1	1	0	1	1
27159	1	1	0	1	1	1	1	1	1	1
27160	1	1	0	1	1	1	1	0	1	1
27161	1	1	0	1	1	1	1	0	1	1
27162	1	1	0	1	1	1	1	1	1	1
27163	1	1	0	1	1	1	1	1	1	1
27164	1	1	0	1	1	1	1	0	1	1
27165	1	1	0	1	1	1	1	0	1	1
27166	1	1	0	1	1	1	1	1	1	1
27167	1	1	0	1	1	1	1	1	1	1
27168	1	0	0	1	1	1	1	0	1	1
27169	1	1	0	1	1	1	1	1	1	1
27170	1	1	0	1	1	1	1	1	1	1
27171	1	1	0	1	1	1	1	1	1	1
27172	1	1	0	1	1	1	1	1	1	1
27173	1	1	0	1	1	1	1	1	1	1
27174	1	1	0	1	1	1	1	1	1	1
27175	1	1	0	1	1	1	1	0	1	1
27176	1	1	0	1	1	1	1	1	1	1
27177	1	1	0	1	1	1	1	1	1	1
27178	1	1	0	1	1	1	1	0	1	1
27179	1	1	0	1	1	1	1	0	1	1
27180	1	1	0	1	1	1	1	0	1	1
27181	1	1	0	1	1	1	1	0	1	1
27182	1	1	0	1	1	1	1	1	1	1
27183	1	1	0	1	1	1	1	0	1	1
27184	1	1	0	1	1	1	1	1	1	1
27185	1	1	0	1	1	1	1	1	1	1
27186	1	1	0	1	1	1	1	1	1	1
27187	1	1	0	1	1	1	1	1	1	1
27188	1	1	0	1	1	1	1	1	1	1
27189	1	1	0	1	1	1	1	1	1	1
27190	1	1	0	1	1	1	1	1	1	1
27191	1	1	0	1	1	1	1	1	1	1
27192	1	1	0	1	1	1	1	1	1	1
27193	1	1	0	1	1	1	1	1	1	1
27194	1	1	0	1	1	1	1	0	1	1
27195	1	1	0	1	1	1	1	1	1	1
27196	1	1	0	1	1	1	1	0	1	1
27197	1	1	0	1	1	1	1	1	1	1
27198	1	1	0	1	1	1	1	1	1	1
27199	1	1	0	1	1	1	1	1	1	1
27200	1	1	0	1	1	1	1	1	1	1
27201	1	1	0	1	1	1	1	1	1	1
27202	1	1	0	1	1	1	1	1	1	1
27203	1	1	0	1	1	1	1	1	1	1
27204	1	1	0	1	1	1	1	1	1	1
27205	1	1	0	1	1	1	1	1	1	1
27206	1	1	0	1	1	1	1	1	1	1
27207	1	1	0	1	1	1	1	1	1	1
27208	1	1	0	1	1	1	1	1	1	1
27209	1	1	0	1	1	1	1	1	1	1
27210	1	1	0	1	1	1	1	1	1	1
27211	1	1	0	1	1	1	1	1	1	1
27212	1	1	0	1	1	1	1	1	1	1
27213	1	1	0	1	1	1	1	1	1	1
27214	1	1	0	1	1	1	1	1	1	1
27215	1	1	0	1	1	1	1	1	1	1
27216	1	1	0	1	1	1	1	1	1	1
27217	1	1	0	1	1	1	1	1	1	1
27218	1	1	0	1	1	1	1	1	1	1
27219	1	1	0	1	1	1	1	1	1	1
27220	1	1	0	1	1	1	1	1	1	1
27221	1	1	0	1	1	1	1	1	1	1
27222	1	1	0	1	1	1	1	1	1	1
27223	1	1	0	1	1	1	1	1	1	1
27224	1	1	0	1	1	1	1	1	1	1
27225	1	1	0	1	1	1	1	1	1	1
27226	1	1	0	1	1	1	1	1	1	1
27227	1	1	1	1	1	1	1	1	1	1
27230	1	1	1	1	1	1	1	1	1	1
27231	1	1	1	1	1	1	1	1	1	1
27232	1	1	1	1	1	1	1	1	1	1
27233	1	1	1	1	1	1	1	1	1	1
27234	1	1	1	1	1	1	1	1	1	1
27235	1	1	1	1	1	1	1	1	1	1
27236	1	1	1	1	1	1	1	1	1	1
27237	1	1	1	1	1	1	1	1	1	1
27238	1	1	1	1	1	1	1	1	1	1
27239	1	1	1	1	1	1	1	1	1	1
27240	1	1	1	1	1	1	1	1	1	1
27241	1	1	1	1	1	1	1	1	1	1
27242	1	1	1	1	1	1	1	1	1	1
27243	1	1	1	1	1	1	1	1	1	1
27244	1	1	1	1	1	1	1	1	1	1
27245	1	1	1	1	1	1	1	1	1	1
27247	1	1	1	1	1	1	1	1	1	1
27248	1	1	1	1	1	1	1	1	1	1
27249	1	1	1	1	1	1	1	1	1	1
27250	1	1	1	1	1	1	1	1	1	1
27251	1	1	1	1	1	1	1	1	1	1
27252	1	1	1	1	1	1	1	1	1	1
27253	1	1	1	1	1	1	1	1	1	1
27254	1	1	1	1	1	1	1	1	1	1
27255	1	1	1	1	1	1	1	1	1	1
27256	1	1	1	1	1	1	1	1	1	1
27257	1	1	1	1	1	1	1	1	1	1
27258	1	1	1	1	1	1	1	1	1	1
27259	1	1	1	1	1	1	1	1	1	1
27260	1	1	1	1	1	1	1	1	1	1
27261	1	1	1	1	1	1	1	1	1	1
27263	1	1	1	1	1	1	1	1	1	1
27264	1	1	1	1	1	1	1	1	1	1
27265	1	1	1	1	1	1	1	1	1	1
27266	1	0	1	1	1	1	1	1	1	1
27267	1	1	1	1	1	1	1	1	1	1
27268	1	1	1	1	1	1	1	1	1	1
27269	1	1	1	1	1	1	1	1	1	1
27270	1	1	0	1	1	1	1	1	1	1
27271	1	1	1	1	1	1	1	1	1	1
27272	1	1	1	1	1	1	1	1	1	1
27273	1	1	1	1	1	1	1	1	1	1
27274	1	1	1	1	1	1	1	1	1	1
27275	1	1	1	1	1	1	1	1	1	1
27276	1	1	1	1	1	1	1	1	1	1
27277	1	1	1	1	1	1	1	1	1	1
27278	1	1	1	1	1	1	1	1	1	1
27279	1	1	1	1	1	1	1	1	1	1
27280	1	1	1	1	1	1	1	1	1	1
27281	1	1	1	1	1	1	1	1	1	1
27282	1	1	1	1	1	1	1	1	1	1
27283	1	1	1	1	1	1	1	1	1	1
27284	1	1	1	1	1	1	1	1	1	1
27285	1	1	1	1	1	1	1	1	1	1
27286	1	1	1	1	1	1	1	1	1	1
27287	1	1	1	1	1	1	1	1	1	1
27288	1	1	1	1	1	1	1	1	1	1
27289	1	1	1	1	1	1	1	1	1	1
27290	1	1	1	1	1	1	1	1	1	1
27291	1	1	1	1	1	1	1	1	1	1
27292	1	1	1	1	1	1	1	1	1	1
27293	1	0	1	1	1	1	1	1	1	1
27294	1	1	1	1	1	1	1	1	1	1
27295	1	1	1	1	1	1	1	1	1	1
27296	1	1	1	1	1	1	1	1	1	1
27297	1	1	1	1	1	1	1	1	1	1
27298	1	1	1	1	1	1	1	1	1	1
27299	1	1	1	1	1	1	1	1	1	1
27300	1	1	1	1	1	1	1	1	1	1
27301	1	1	1	1	1	1	1	1	1	1
27302	1	1	1	1	1	1	1	1	1	1
27303	1	1	1	1	1	1	1	1	1	1
27304	1	1	1	1	1	1	1	1	1	1
27305	1	1	1	1	1	1	1	1	1	1
27306	1	1	1	1	1	1	1	1	1	1
27307	1	1	1	1	1	1	1	1	1	1
27308	1	1	1	1	1	1	1	1	1	1
27309	1	1	1	1	1	1	1	1	1	1
27310	1	1	1	1	1	1	1	1	1	1
27311	1	1	1	1	1	1	1	1	1	1
27312	1	1	1	1	1	1	1	1	1	1
27313	1	1	1	1	1	1	1	1	1	1
27314	1	1	1	1	1	1	1	1	1	1
27315	1	1	1	1	1	1	1	1	1	1
27316	1	1	1	1	1	1	1	1	1	1
27317	1	1	1	1	1	1	1	1	1	1
27318	1	1	1	1	1	1	1	1	1	1
27319	1	1	1	1	1	1	1	1	1	1
27320	1	1	1	1	1	1	1	1	1	1
27321	1	1	1	1	1	1	1	1	1	1
27323	1	1	1	1	1	1	1	1	1	1
27324	1	1	1	1	1	1	1	1	1	1
27325	1	1	1	1	1	1	1	1	1	1
27326	1	1	1	1	1	1	1	1	1	1
27327	1	1	1	1	1	1	1	1	1	1
27328	1	1	1	1	1	1	1	1	1	1
27329	1	1	1	1	1	1	1	1	1	1
27330	1	1	1	1	1	1	1	1	1	1
27331	1	1	1	1	1	1	1	1	1	1
27332	1	1	1	1	1	1	1	1	1	1
27333	1	1	1	1	1	1	1	1	1	1
27334	1	1	1	1	1	1	1	1	1	1
27335	1	1	1	1	1	1	1	1	1	1
27336	1	1	1	1	1	1	1	1	1	1
27337	1	1	1	1	1	1	1	1	1	1
27338	1	1	1	1	1	1	1	1	1	1
27339	1	1	1	1	1	1	1	1	1	1
27340	1	1	1	1	1	1	1	1	1	1
27341	1	1	1	1	1	1	1	1	1	1
27342	1	1	1	1	1	1	1	1	1	1
27343	1	1	1	1	1	1	1	1	1	1
27344	1	1	1	1	1	1	1	1	1	1
27345	1	1	1	1	1	1	1	1	1	1
27346	1	1	1	1	1	1	1	1	1	1
27347	1	1	1	1	1	1	1	1	1	1
27348	1	1	1	1	1	1	1	1	1	1
27349	1	1	1	1	1	1	1	1	1	1
27350	1	1	1	1	1	1	1	1	1	1
27351	1	1	1	1	1	1	1	1	1	1
27352	1	1	1	1	1	1	1	1	1	1
27353	1	1	1	1	1	1	1	1	1	1
27354	1	1	1	1	1	1	1	1	1	1
27355	1	1	1	1	1	1	1	1	1	1
27356	1	1	1	1	1	1	1	1	1	1
27357	1	1	1	1	1	1	1	1	1	1
27358	1	1	1	1	1	1	1	1	1	1
27359	1	1	1	1	1	1	1	1	1	1
27360	1	1	1	1	1	1	1	1	1	1
27361	1	1	1	1	1	1	1	1	1	1
27362	1	1	1	1	1	1	1	1	1	1
27363	1	1	1	1	1	1	1	1	1	1
27364	1	1	1	1	1	1	1	1	1	1
27365	1	1	1	1	1	1	1	1	1	1
27366	1	1	1	1	1	1	1	1	1	1
27367	1	1	1	1	1	1	1	1	1	1
27368	1	1	1	1	1	1	1	1	1	1
27369	1	1	1	1	1	1	1	1	1	1
27370	1	1	1	1	1	1	1	1	1	1
27371	1	1	1	1	1	1	1	1	1	1
27372	1	1	1	1	1	1	1	1	1	1
27373	1	1	1	1	1	1	1	1	1	1
27374	1	1	1	1	1	1	1	1	1	1
27375	1	1	1	1	1	1	1	1	1	1
27376	1	1	1	1	1	1	1	1	1	1
27377	1	1	1	1	1	1	1	1	1	1
27378	1	1	1	1	1	1	1	1	1	1
27379	1	1	1	1	1	1	1	1	1	1
27380	1	1	1	1	1	1	1	1	1	1
27381	1	1	1	1	1	1	1	1	1	1
27382	1	1	1	1	1	1	1	1	1	1
27383	1	0	1	1	1	1	1	1	1	1
27384	1	1	1	1	1	1	1	1	1	1
27385	1	1	1	1	1	1	1	1	1	1
27386	1	1	1	1	1	1	1	1	1	1
27387	1	1	1	1	1	1	1	1	1	1
27388	1	1	1	1	1	1	1	1	1	1
27389	1	1	1	1	1	1	1	1	1	1
27390	1	1	1	1	1	1	1	1	1	1
27391	1	1	1	1	1	1	1	1	1	1
27392	1	1	1	1	1	1	1	1	1	1
27393	1	1	1	1	1	1	1	1	1	1
27394	1	1	1	1	1	1	1	1	1	1
27395	1	1	1	1	1	1	1	1	1	1
27396	1	1	1	1	1	1	1	1	1	1
27397	1	1	1	1	1	1	1	1	1	1
27398	1	1	1	1	1	1	1	1	1	1
27399	1	1	1	1	1	1	1	1	1	1
27400	1	1	1	1	1	1	1	1	1	1
27401	1	1	1	1	1	1	1	1	1	1
27402	1	1	1	1	1	1	1	1	1	1
27403	1	1	1	1	1	1	1	1	1	1
27404	1	1	1	1	1	1	1	1	1	1
27405	1	0	1	1	1	1	1	1	1	1
27406	1	1	1	1	1	1	1	1	1	1
27407	1	1	1	1	1	1	1	1	1	1
27408	1	1	1	1	1	1	1	1	1	1
27409	1	1	1	1	1	1	1	1	1	1
27410	1	1	1	1	1	1	1	1	1	1
27411	1	1	1	1	1	1	1	1	1	1
27412	1	1	1	1	1	1	1	1	1	1
27413	1	1	1	1	1	1	1	1	1	1
27414	1	1	1	1	1	1	1	1	1	1
27415	1	1	1	1	1	1	1	1	1	1
27416	1	1	1	1	1	1	1	1	1	1
27417	1	1	1	1	1	1	1	1	1	1
27418	1	1	1	1	1	1	1	1	1	1
27419	1	1	1	1	1	1	1	1	1	1
27420	1	1	1	1	1	1	1	1	1	1
27421	1	1	1	1	1	1	1	1	1	1
27422	1	1	1	1	1	1	1	1	1	1
27423	1	1	1	1	1	1	1	1	1	1
27424	1	1	1	1	1	1	1	1	1	1
27425	1	1	1	1	1	1	1	1	1	1
27426	1	1	1	1	1	1	1	1	1	1
27427	1	1	1	1	1	1	1	1	1	1
27428	1	1	1	1	1	1	1	1	1	1
27429	1	1	1	1	1	1	1	1	1	1
27430	1	1	1	1	1	1	1	1	1	1
27431	1	1	1	1	1	1	1	1	1	1
27432	1	1	1	1	1	1	1	1	1	1
27433	1	1	1	1	1	1	1	1	1	1
27434	1	1	1	1	1	1	1	1	1	1
27435	1	0	1	1	1	1	1	1	1	1
27436	1	1	1	1	1	1	1	1	1	1
27437	1	1	1	1	1	1	1	1	1	1
27438	1	1	1	1	1	1	1	1	1	1
27439	1	1	1	1	1	1	1	1	1	1
27440	1	1	1	1	1	1	1	1	1	1
27441	1	1	1	1	1	1	1	1	1	1
27442	1	1	1	1	1	1	1	1	1	1
27443	1	1	1	1	1	1	1	1	1	1
27444	1	1	1	1	1	1	1	1	1	1
27445	1	1	1	1	1	1	1	1	1	1
27446	1	1	1	1	1	1	1	1	1	1
27447	1	1	1	1	1	1	1	1	1	1
27448	1	1	1	1	1	1	1	1	1	1
27449	1	1	1	1	1	1	1	1	1	1
27450	1	1	1	1	1	1	1	1	1	1
27451	1	1	1	1	1	1	1	1	1	1
27452	1	1	1	1	1	1	1	1	1	1
27453	1	1	1	1	1	1	1	1	1	1
27454	1	1	1	1	1	1	1	1	1	1
27455	1	0	1	1	1	1	1	1	1	1
27456	1	1	1	1	1	1	1	1	1	1
27457	1	1	1	1	1	1	1	1	1	1
27458	1	1	1	1	1	1	1	1	1	1
27459	1	1	1	1	1	1	1	1	1	1
27460	1	1	1	1	1	1	1	1	1	1
27461	1	1	1	1	1	1	1	1	1	1
27462	1	1	1	1	1	1	1	1	1	1
27463	1	1	1	1	1	1	1	1	1	1
27464	1	1	1	1	1	1	1	1	1	1
27465	1	1	1	1	1	1	1	1	1	1
27467	1	0	1	1	1	1	1	1	1	1
27468	1	1	1	1	1	1	1	1	1	1
27469	1	1	1	1	1	1	1	1	1	1
27470	1	1	1	1	1	1	1	1	1	1
27471	1	1	1	1	1	1	1	1	1	1
27472	1	1	1	1	1	1	1	1	1	1
27473	1	1	1	1	1	1	1	1	1	1
27474	1	1	1	1	1	1	1	1	1	1
27475	1	1	1	1	1	1	1	1	1	1
31125	1	1	1	1	1	1	1	1	1	1
31128	1	1	1	1	1	1	1	1	1	1
31129	1	1	1	1	1	1	1	1	1	1
31178	1	1	1	1	1	1	1	1	1	1
31193	1	1	1	1	1	1	1	1	1	1
31333	1	1	1	1	1	1	1	1	1	1
31334	1	1	1	1	1	1	1	1	1	1
31335	1	1	1	1	1	1	1	1	1	1
31336	1	1	1	1	1	1	1	1	1	1
31337	1	1	1	1	1	1	1	1	1	1
31338	1	1	1	1	1	1	1	1	1	1
31339	1	1	1	1	1	1	1	1	1	1
31340	1	1	1	1	1	1	1	1	1	1
31341	1	1	1	1	1	1	1	1	1	1
31342	1	1	1	1	1	1	1	1	1	1
31343	1	1	1	1	1	1	1	1	1	1
31344	1	1	1	1	1	1	1	1	1	1
31345	1	1	1	1	1	1	1	1	1	1
31346	1	1	1	1	1	1	1	1	1	1
31347	1	1	1	1	1	1	1	1	1	1
31348	1	1	1	1	1	1	1	1	1	1
31349	1	1	1	1	1	1	1	1	1	1
31350	1	1	1	1	1	1	1	1	1	1
31351	1	1	1	1	1	1	1	1	1	1
31352	1	1	1	1	1	1	1	1	1	1
31353	1	1	1	1	1	1	1	1	1	1
31354	1	1	1	1	1	1	1	1	1	1
31355	1	1	1	1	1	1	1	1	1	1
31356	1	1	1	1	1	1	1	1	1	1
31357	1	1	1	1	1	1	1	1	1	1
31358	1	1	1	1	1	1	1	1	1	1
31359	1	1	1	1	1	1	1	1	1	1
31360	1	1	1	1	1	1	1	1	1	1
31361	1	1	1	1	1	1	1	1	1	1
31362	1	1	1	1	1	1	1	1	1	1
31363	1	1	1	1	1	1	1	1	1	1
31364	1	1	1	1	1	1	1	1	1	1
31365	1	1	1	1	1	1	1	1	1	1
31366	1	1	1	1	1	1	1	1	1	1
31367	1	1	1	1	1	1	1	1	1	1
31368	1	0	1	1	1	1	1	1	1	1
31369	1	1	1	1	1	1	1	1	1	1
31370	1	1	1	1	1	1	1	1	1	1
31371	1	1	1	1	1	1	1	1	1	1
31372	1	0	1	1	1	1	1	1	1	1
31373	1	1	1	1	1	1	1	1	1	1
31374	1	1	1	1	1	1	1	1	1	1
31375	1	1	1	1	1	1	1	1	1	1
31376	1	1	1	1	1	1	1	1	1	1
31377	1	1	1	1	1	1	1	1	1	1
31378	1	1	1	1	1	1	1	1	1	1
31379	1	1	1	1	1	1	1	1	1	1
31380	1	1	1	1	1	1	1	1	1	1
31381	1	1	1	1	1	1	1	1	1	1
31382	1	1	1	1	1	1	1	1	1	1
31383	1	1	1	1	1	1	1	1	1	1
31384	1	1	1	1	1	1	1	1	1	1
31385	1	1	1	1	1	1	1	1	1	1
31386	1	1	1	1	1	1	1	1	1	1
31387	1	1	1	1	1	1	1	1	1	1
31388	1	1	1	1	1	1	1	1	1	1
31389	1	1	1	1	1	1	1	1	1	1
31390	1	1	1	1	1	1	1	1	1	1
31391	1	1	1	1	1	1	1	1	1	1
31392	1	1	1	1	1	1	1	1	1	1
31394	1	1	1	1	1	1	1	1	1	1
31395	1	1	1	1	1	1	1	1	1	1
31396	1	1	1	1	1	1	1	1	1	1
31397	1	1	1	1	1	1	1	1	1	1
31398	1	1	1	1	1	1	1	1	1	1
31399	1	1	1	1	1	1	1	1	1	1
31400	1	1	1	1	1	1	1	1	1	1
31401	1	1	1	1	1	1	1	1	1	1
31402	1	1	1	1	1	1	1	1	1	1
31403	1	1	1	1	1	1	1	1	1	1
31404	1	1	1	1	1	1	1	1	1	1
31405	1	1	1	1	1	1	1	1	1	1
31406	1	1	1	1	1	1	1	1	1	1
31407	1	1	1	1	1	1	1	1	1	1
31408	1	1	1	1	1	1	1	1	1	1
31409	1	1	1	1	1	1	1	1	1	1
31410	1	1	1	1	1	1	1	1	1	1
31411	1	1	1	1	1	1	1	1	1	1
31412	1	1	1	1	1	1	1	1	1	1
31413	1	1	1	1	1	1	1	1	1	1
31414	1	1	1	1	1	1	1	1	1	1
31415	1	1	1	1	1	1	1	1	1	1
31416	1	1	1	1	1	1	1	1	1	1
31417	1	1	1	1	1	1	1	1	1	1
31418	1	1	1	1	1	1	1	1	1	1
31419	1	1	1	1	1	1	1	1	1	1
31420	1	1	1	1	1	1	1	1	1	1
31421	1	1	1	1	1	1	1	1	1	1
31422	1	0	1	1	1	1	1	1	1	1
31423	1	0	1	1	1	1	1	1	1	1
31424	1	1	1	1	1	1	1	1	1	1
31425	1	1	1	1	1	1	1	1	1	1
31426	1	1	1	1	1	1	1	1	1	1
31427	1	1	1	1	1	1	1	1	1	1
31428	1	1	1	1	1	1	1	1	1	1
31429	1	1	1	1	1	1	1	1	1	1
31430	1	0	1	1	1	1	1	1	1	1
31431	1	1	1	1	1	1	1	1	1	1
31432	1	1	1	1	1	1	1	1	1	1
31433	1	1	1	1	1	1	1	1	1	1
31434	1	1	1	1	1	1	1	1	1	1
31435	1	1	1	1	1	1	1	1	1	1
31436	1	1	1	1	1	1	1	1	1	1
31437	1	1	1	1	1	1	1	1	1	1
31438	1	0	1	1	1	1	1	1	1	1
31439	1	1	1	1	1	1	1	1	1	1
31440	1	1	1	1	1	1	1	1	1	1
31441	1	1	1	1	1	1	1	1	1	1
31442	1	1	1	1	1	1	1	1	1	1
31443	1	1	1	1	1	1	1	1	1	1
31444	1	0	1	1	1	1	1	1	1	1
31445	1	1	1	1	1	1	1	1	1	1
31446	1	1	1	1	1	1	1	1	1	1
31447	1	1	1	1	1	1	1	1	1	1
31448	1	1	1	1	1	1	1	1	1	1
31449	1	1	1	1	1	1	1	1	1	1
31450	1	0	1	1	1	1	1	1	1	1
31451	1	1	1	1	1	1	1	1	1	1
31452	1	1	1	1	1	1	1	1	1	1
31453	1	1	1	1	1	1	1	1	1	1
31454	1	1	1	1	1	1	1	1	1	1
31455	1	1	1	1	1	1	1	1	1	1
31456	1	1	1	1	1	1	1	1	1	1
31457	1	1	1	1	1	1	1	1	1	1
31458	1	1	1	1	1	1	1	1	1	1
31459	1	1	1	1	1	1	1	1	1	1
31460	1	1	1	1	1	1	1	1	1	1
31462	1	1	1	1	1	1	1	1	1	1
31463	1	1	1	1	1	1	1	1	1	1
31464	1	1	1	1	1	1	1	1	1	1
31465	1	1	1	1	1	1	1	1	1	1
31466	1	1	1	1	1	1	1	1	1	1
31467	1	1	1	1	1	1	1	1	1	1
31468	1	1	1	1	1	1	1	1	1	1
31469	1	1	1	1	1	1	1	1	1	1
31470	1	1	1	1	1	1	1	1	1	1
31471	1	1	1	1	1	1	1	1	1	1
31472	1	1	1	1	1	1	1	1	1	1
31473	1	1	1	1	1	1	1	1	1	1
31474	1	0	1	1	1	1	1	1	1	1
31475	1	1	1	1	1	1	1	1	1	1
31476	1	1	1	1	1	1	1	1	1	1
31477	1	1	1	1	1	1	1	1	1	1
31478	1	1	1	1	1	1	1	1	1	1
31479	1	1	1	1	1	1	1	1	1	1
31480	1	1	1	1	1	1	1	1	1	1
31481	1	1	1	1	1	1	1	1	1	1
31482	1	1	1	1	1	1	1	1	1	1
31483	1	1	1	1	1	1	1	1	1	1
31484	1	1	1	1	1	1	1	1	1	1
31485	1	1	1	1	1	1	1	1	1	1
31486	1	0	1	1	1	1	1	1	1	1
31487	1	1	1	1	1	1	1	1	1	1
31488	1	1	1	1	1	1	1	1	1	1
31489	1	1	1	1	1	1	1	1	1	1
31490	1	1	1	1	1	1	1	1	1	1
31491	1	1	1	1	1	1	1	1	1	1
31492	1	1	1	1	1	1	1	1	1	1
31493	1	1	1	1	1	1	1	1	1	1
31494	1	1	1	1	1	1	1	1	1	1
31495	1	1	1	1	1	1	1	1	1	1
31496	1	1	1	1	1	1	1	1	1	1
31497	1	1	1	1	1	1	1	1	1	1
31498	1	1	1	1	1	1	1	1	1	1
31499	1	1	1	1	1	1	1	1	1	1
31500	1	1	1	1	1	1	1	1	1	1
31501	1	1	1	1	1	1	1	1	1	1
31502	1	1	1	1	1	1	1	1	1	1
31503	1	1	1	1	1	1	1	1	1	1
31504	1	1	1	1	1	1	1	1	1	1
31505	1	1	1	1	1	1	1	1	1	1
31506	1	0	0	0	1	1	1	1	0	0
31507	1	1	1	1	1	1	1	1	1	1
31508	1	1	1	1	1	1	1	1	1	1
31509	1	1	1	1	1	1	1	1	1	1
31510	1	1	1	1	1	1	1	1	1	1
31511	1	1	1	1	1	1	1	1	1	1
31512	1	1	1	1	1	1	1	1	1	1
31513	1	1	1	1	1	1	1	1	1	1
31514	1	1	1	1	1	1	1	1	1	1
31515	1	1	1	1	1	1	1	1	1	1
31516	1	1	1	1	1	1	1	1	1	1
31517	1	1	1	1	1	1	1	1	1	1
31518	1	1	1	1	1	1	1	1	1	1
31519	1	1	1	1	1	1	1	1	1	1
31520	1	1	1	1	1	1	1	1	1	1
31521	1	0	1	1	1	1	1	1	1	1
31522	1	1	1	1	1	1	1	1	1	1
31523	1	1	1	1	1	1	1	1	1	1
31524	1	1	1	1	1	1	1	1	1	1
31525	1	1	1	1	1	1	1	1	1	1
31526	1	1	1	1	1	1	1	1	1	1
31527	1	1	1	1	1	1	1	1	1	1
31528	1	1	1	1	1	1	1	1	1	1
31529	1	1	1	1	1	1	1	1	1	1
31530	1	1	1	1	1	1	1	1	1	1
31531	1	1	1	1	1	1	1	1	1	1
31533	1	1	1	1	1	1	1	1	1	1
31534	1	1	1	1	1	1	1	1	1	1
31535	1	1	1	1	1	1	1	1	1	1
31536	1	1	1	1	1	1	1	1	1	1
31537	1	1	1	1	1	1	1	1	1	1
31538	1	1	1	1	1	1	1	1	1	1
31539	1	1	1	1	1	1	1	1	1	1
31540	1	1	1	1	1	1	1	1	1	1
31541	1	1	1	1	1	1	1	1	1	1
31542	1	1	1	1	1	1	1	1	1	1
31543	1	1	1	1	1	1	1	1	1	1
31544	1	1	1	1	1	1	1	1	1	1
31545	1	0	1	1	1	0	1	1	1	1
31546	1	0	1	1	1	1	1	1	1	1
31547	1	0	1	1	1	1	1	1	1	1
31548	1	1	1	1	1	1	1	1	1	1
31549	1	1	1	1	1	1	1	1	1	1
31550	1	1	1	1	1	1	1	1	1	1
31551	1	1	1	1	1	1	1	1	1	1
31552	1	1	1	1	1	1	1	1	1	1
31553	1	1	1	1	1	1	1	1	1	1
31554	1	1	1	1	1	1	1	1	1	1
31555	1	1	1	1	1	1	1	1	1	1
31556	1	1	1	1	1	1	1	1	1	1
31557	1	1	1	1	1	1	1	1	1	1
31558	1	1	1	1	1	1	1	1	1	1
31559	1	1	1	1	1	1	1	1	1	1
31560	1	1	1	1	1	1	1	1	1	1
31561	1	1	1	1	1	1	1	1	1	1
31564	1	1	1	1	1	1	1	1	1	1
31565	1	1	1	1	1	1	1	1	1	1
31567	1	1	1	1	1	1	1	1	1	1
31568	1	1	1	1	1	1	1	1	1	1
31569	1	1	1	1	1	1	1	1	1	1
31570	1	1	0	1	1	1	1	1	1	1
31571	1	1	1	1	1	1	1	1	1	1
31572	1	1	1	1	1	1	1	1	1	1
31573	1	1	1	1	1	1	1	1	1	1
31574	1	1	1	1	1	1	1	1	1	1
31575	1	1	1	1	1	1	1	1	1	1
31576	1	1	1	1	1	1	1	1	1	1
31577	1	1	1	1	1	1	1	1	1	1
31578	1	1	1	1	1	1	1	1	1	1
31579	1	1	1	1	1	1	1	1	1	1
31580	1	1	1	1	1	1	1	1	1	1
31581	1	1	1	1	1	1	1	1	1	1
31582	1	1	1	1	1	1	1	1	1	1
31583	1	1	1	1	1	1	1	1	1	1
31584	1	1	1	1	1	1	1	1	1	1
31585	1	1	1	1	1	1	1	1	1	1
31586	1	1	1	1	1	1	1	1	1	1
31587	1	1	1	1	1	1	1	1	1	1
31588	1	1	1	1	1	1	1	1	1	1
31589	1	1	1	1	1	1	1	1	1	1
31590	1	1	1	1	1	1	1	1	1	1
31591	1	1	1	1	1	1	1	1	1	1
31592	1	1	1	1	1	1	1	1	1	1
31593	1	1	1	1	1	1	1	1	1	1
31594	1	1	1	1	1	1	1	1	1	1
31595	1	1	1	1	1	1	1	1	1	1
31596	1	1	1	1	1	1	1	1	1	1
31597	1	1	1	1	1	1	1	1	1	1
31598	1	1	1	1	1	1	1	1	1	1
31599	1	1	1	1	1	1	1	1	1	1
31600	1	1	1	1	1	1	1	1	1	1
31601	1	1	1	1	1	1	1	1	1	1
31602	1	1	1	1	1	1	1	1	1	1
31603	1	1	1	1	1	1	1	1	1	1
31604	1	1	1	1	1	1	1	1	1	1
31605	1	1	1	1	1	1	1	1	1	1
31606	1	1	1	1	1	1	1	1	1	1
31607	1	1	1	1	1	1	1	1	1	1
31608	1	1	1	1	1	1	1	1	1	1
31609	1	1	1	1	1	1	1	1	1	1
31610	1	1	1	1	1	1	1	1	1	1
31611	1	0	1	1	1	1	1	1	1	1
31612	1	1	1	1	1	1	1	1	1	1
31613	1	1	1	1	1	1	1	1	1	1
31614	1	1	1	1	1	1	1	1	1	1
31615	1	1	1	1	1	1	1	1	1	1
31616	1	1	1	1	1	1	1	1	1	1
31617	1	1	1	1	1	1	1	1	1	1
31619	1	1	1	1	1	1	1	1	1	1
31620	1	1	1	1	1	1	1	1	1	1
31621	1	1	1	1	1	1	1	1	1	1
31622	1	1	1	1	1	1	1	1	1	1
31623	1	1	1	1	1	1	1	1	1	1
31624	1	0	1	1	1	1	1	1	1	1
31625	1	1	1	1	1	1	1	1	1	1
31626	1	1	1	1	1	1	1	1	1	1
31627	1	1	1	1	1	1	1	1	1	1
31628	1	0	1	1	1	1	1	1	1	1
31629	1	1	1	1	1	1	1	1	1	1
31630	1	1	1	1	1	1	1	1	1	1
31631	1	1	1	1	1	1	1	1	1	1
31632	1	1	1	1	1	1	1	1	1	1
31633	1	1	1	1	1	1	1	1	1	1
31634	1	1	1	1	1	1	1	1	1	1
31635	1	1	1	1	1	1	1	1	1	1
31636	1	1	1	1	1	1	1	1	1	1
31637	1	1	1	1	1	1	1	1	1	1
31638	1	1	1	1	1	1	1	1	1	1
31639	1	1	1	1	1	1	1	1	1	1
31640	1	1	1	1	1	1	1	1	1	1
31641	1	1	0	1	1	1	1	1	1	1
31642	1	0	1	1	1	1	1	1	1	1
31643	1	1	1	1	1	1	1	1	1	1
31644	1	1	1	1	1	1	1	1	1	1
31645	1	1	1	1	1	1	1	1	1	1
31646	1	1	1	1	1	1	1	1	1	1
31647	1	1	1	1	1	1	1	1	1	1
31648	1	1	1	1	1	1	1	1	1	1
31649	1	1	1	1	1	1	1	1	1	1
31650	1	1	1	1	1	1	1	1	1	1
31651	1	1	1	1	1	1	1	1	1	1
31652	1	1	1	1	1	1	1	1	1	1
31653	1	1	1	1	1	1	1	1	1	1
31654	1	1	1	1	1	1	1	1	1	1
31655	1	1	1	1	1	1	1	1	1	1
31656	1	1	1	1	1	1	1	1	1	1
31657	1	1	1	1	1	1	1	1	1	1
31658	1	1	1	1	1	1	1	1	1	1
31659	1	1	1	1	1	1	1	1	1	1
31660	1	1	1	1	1	1	1	1	1	1
31661	1	1	1	1	1	1	1	1	1	1
31662	1	1	1	1	1	1	1	1	1	1
31665	1	1	1	1	1	1	1	1	1	1
31666	1	1	1	1	1	1	1	1	1	1
31667	1	1	1	1	1	1	1	1	1	1
31668	1	1	1	1	1	1	1	1	1	1
31669	1	1	1	1	1	1	1	1	1	1
31670	1	1	1	1	1	1	1	1	1	1
31671	1	1	1	1	1	1	1	1	1	1
31672	1	1	1	1	1	1	1	1	1	1
31673	1	1	1	1	1	1	1	1	1	1
31674	1	1	1	1	1	1	1	1	1	1
31675	1	1	1	1	1	1	1	1	1	1
31676	1	1	1	1	1	1	1	1	1	1
31677	1	1	1	1	1	1	1	1	1	1
31678	1	1	1	1	1	1	1	1	1	1
31679	1	1	1	1	1	1	1	1	1	1
31680	1	1	1	1	1	1	1	1	1	1
31681	1	1	1	1	1	1	1	1	1	1
31682	1	1	1	1	1	1	1	1	1	1
31683	1	1	1	1	1	1	1	1	1	1
31684	1	1	1	1	1	1	1	1	1	1
31685	1	1	1	1	1	1	1	1	1	1
31686	1	1	1	1	1	1	1	1	1	1
31687	1	1	1	1	1	1	1	1	1	1
31688	1	1	1	1	1	1	1	1	1	1
31689	1	1	1	1	1	1	1	1	1	1
31690	1	1	1	1	1	1	1	1	1	1
31691	1	0	1	1	1	1	1	1	1	1
31692	1	0	1	1	1	1	1	1	1	1
31693	1	1	1	1	1	1	1	1	1	1
31694	1	1	1	1	1	1	1	1	1	1
31696	1	0	1	1	1	1	1	1	1	1
31697	1	0	1	1	1	1	1	1	1	1
31698	1	1	1	1	1	1	1	1	1	1
31699	1	0	1	1	1	1	1	1	1	1
31700	1	1	1	1	1	1	1	1	1	1
31701	1	0	1	1	1	1	1	1	1	1
31702	1	0	1	1	1	1	1	1	1	1
31703	1	1	1	1	1	1	1	1	1	1
31704	1	1	1	1	1	1	1	1	1	1
31705	1	1	1	1	1	1	1	1	1	1
31706	1	1	1	1	1	1	1	1	1	1
31707	1	1	1	1	1	1	1	1	1	1
31708	1	1	1	1	1	1	1	1	1	1
31709	1	1	1	1	1	1	1	1	1	1
31710	1	1	1	1	1	1	1	1	1	1
31711	1	1	1	1	1	1	1	1	1	1
31712	1	1	1	1	1	1	1	1	1	1
31713	1	0	1	1	1	1	1	1	1	1
31714	1	1	1	1	1	1	1	1	1	1
31715	1	1	1	1	1	1	1	1	1	1
31716	1	1	1	1	1	1	1	1	1	1
31717	1	1	1	1	1	1	1	1	1	1
31718	1	1	1	1	1	1	1	1	1	1
31719	1	1	1	1	1	1	1	1	1	1
31720	1	0	1	1	1	1	1	1	1	1
31721	1	1	1	1	1	1	1	1	1	1
31722	1	1	1	1	1	1	1	1	1	1
31723	1	1	1	1	1	1	1	1	1	1
31724	1	1	1	1	1	1	1	1	1	1
31725	1	1	1	1	1	1	1	1	1	1
31726	1	1	1	1	1	1	1	1	1	1
31727	1	1	1	1	1	1	1	1	1	1
31728	1	1	1	1	1	1	1	1	1	1
31729	1	1	1	1	1	1	1	1	1	1
31730	1	1	1	1	1	1	1	1	1	1
31731	1	1	1	1	1	1	1	1	1	1
31732	1	1	1	1	1	1	1	1	1	1
31733	1	0	1	1	1	1	1	1	1	1
31734	1	1	1	1	1	1	1	1	1	1
31735	1	1	1	1	1	1	1	1	1	1
31736	1	1	1	1	1	1	1	1	1	1
31737	1	1	1	1	1	1	1	1	1	1
31738	1	1	1	1	1	1	1	1	1	1
31739	1	0	1	1	1	1	1	1	1	1
31740	1	0	1	1	1	1	1	1	1	1
31741	1	0	1	1	1	1	1	1	1	1
31742	1	0	1	1	1	1	1	1	1	1
31743	1	1	1	1	1	1	1	1	1	1
31744	1	1	1	1	1	1	1	1	1	1
31745	1	1	1	1	1	1	1	1	1	1
31746	1	1	1	1	1	1	1	1	1	1
31747	1	1	1	1	1	1	1	1	1	1
31748	1	1	1	1	1	1	1	1	1	1
31749	1	1	1	1	1	1	1	1	1	1
31750	1	1	1	1	1	1	1	1	1	1
31751	1	1	1	1	1	1	1	1	1	1
31752	1	1	1	1	1	1	1	1	1	1
31753	1	1	1	1	1	0	1	1	1	1
31754	1	1	1	1	1	1	1	1	1	1
31755	1	0	1	1	1	1	1	1	1	1
31756	1	0	1	1	1	1	1	1	1	1
31757	1	1	1	1	1	1	1	1	1	1
31759	1	1	1	1	1	1	1	1	1	1
31760	1	1	1	1	1	0	1	1	1	1
31761	1	1	1	1	1	1	1	1	1	1
31762	1	1	1	1	1	1	1	1	1	1
31763	1	1	1	1	1	1	1	1	1	1
31765	1	1	1	1	1	1	1	1	1	1
31766	1	1	1	1	1	1	1	1	1	1
31767	1	1	1	1	1	0	1	1	1	1
31768	1	1	1	1	1	1	1	1	1	1
31769	1	1	1	1	1	1	1	1	1	1
31770	1	1	1	1	1	1	1	1	1	1
31771	1	1	1	1	1	1	1	1	1	1
31772	1	1	1	1	1	1	1	1	1	1
31773	1	1	1	1	1	1	1	1	1	1
31774	1	1	1	1	1	1	1	1	1	1
31775	1	0	1	1	1	1	1	1	1	1
31776	1	1	1	1	1	1	1	1	1	1
31777	1	0	1	1	1	1	1	1	1	1
31778	1	1	1	1	1	1	1	1	1	1
31779	1	1	1	1	1	1	1	1	1	1
31780	1	1	1	1	1	1	1	1	1	1
31781	1	1	1	1	1	1	1	1	1	1
31782	1	1	1	1	1	1	1	1	1	1
31783	1	1	1	1	1	1	1	1	1	1
31784	1	1	1	1	1	1	1	1	1	1
31785	1	1	1	1	1	1	1	1	1	1
31786	1	1	1	1	1	1	1	1	1	1
31787	1	1	1	1	1	1	1	1	1	1
31788	1	1	1	1	1	1	1	1	1	1
31789	1	1	1	1	1	1	1	1	1	1
31790	1	1	1	1	1	1	1	1	1	1
31791	1	1	1	1	1	1	1	1	1	1
31792	1	1	1	1	1	1	1	1	1	1
31793	1	0	1	1	1	1	1	1	1	1
31794	1	1	1	1	1	1	1	1	1	1
31795	1	1	1	1	1	1	1	1	1	1
31796	1	1	1	1	1	1	1	1	1	1
31797	1	0	1	1	1	1	1	1	1	1
31798	1	1	1	1	1	1	1	1	1	1
31799	1	1	1	1	1	1	1	1	1	1
31800	1	1	1	1	1	1	1	1	1	1
31801	1	1	1	1	1	1	1	1	1	1
31802	1	1	1	1	1	1	1	1	1	1
31803	1	0	1	1	1	1	1	1	1	1
31804	1	1	1	1	1	1	1	1	1	1
31805	1	1	1	1	1	1	1	1	1	1
31806	1	1	1	1	1	1	1	1	1	1
31807	1	0	1	1	1	1	1	1	1	1
31808	1	1	1	1	1	1	1	1	1	1
31809	1	1	1	1	1	1	1	1	1	1
31810	1	1	1	1	1	0	1	1	1	1
31811	1	1	1	1	1	1	1	1	1	1
31812	1	1	1	1	1	1	1	1	1	1
31813	1	1	1	1	1	1	1	1	1	1
31814	1	0	1	1	1	1	1	1	1	1
31815	1	1	1	1	1	1	1	1	1	1
31816	1	1	1	1	1	1	1	1	1	1
31817	1	1	1	1	1	1	1	1	1	1
31834	1	1	1	1	1	1	1	1	1	1
31835	1	1	1	1	1	1	1	1	1	1
31836	1	0	1	1	1	1	1	1	1	1
31837	1	0	1	1	1	1	1	1	1	1
31846	1	1	1	1	1	1	1	1	1	1
31848	1	0	1	1	1	1	1	1	1	1
31852	1	1	1	1	1	1	1	1	1	1
31865	1	1	1	1	1	1	1	1	1	1
31867	1	0	1	1	1	1	1	1	1	1
31881	1	0	1	1	1	1	1	1	1	1
31883	1	0	1	1	1	1	1	1	1	1
31896	1	1	1	1	1	1	1	1	1	1
31905	1	1	1	1	1	1	1	1	1	1
31906	1	1	1	1	1	0	1	1	1	1
31908	1	1	1	1	1	0	1	1	1	1
31917	1	1	1	1	1	1	1	1	1	1
31941	1	0	1	1	1	0	1	1	1	1
31942	1	1	1	1	1	1	1	1	1	1
31943	1	0	1	1	1	1	1	1	1	1
31944	1	0	1	1	1	1	1	1	1	1
31945	1	0	1	1	1	1	1	1	1	1
31946	1	1	1	1	1	1	1	1	1	1
31947	1	1	1	1	1	1	1	1	1	1
31949	1	0	1	1	1	1	1	1	1	1
31950	1	1	1	1	1	1	1	1	1	1
31951	1	1	1	1	1	1	1	1	1	1
31952	1	1	1	1	1	1	1	1	1	1
31953	1	0	1	1	1	1	1	1	1	1
31954	1	1	1	1	1	1	1	1	1	1
31955	1	0	1	1	1	0	1	1	1	1
31956	1	1	1	1	1	1	1	1	1	1
31957	1	0	1	1	1	1	1	1	1	1
31959	1	0	1	1	1	1	1	1	1	1
31960	1	0	1	1	1	1	1	1	1	1
31961	1	1	1	1	1	1	1	1	1	1
31962	1	0	1	1	1	1	1	1	1	1
31963	1	1	1	1	1	1	1	1	1	1
31964	1	0	1	1	1	1	1	1	1	1
31965	1	1	1	1	1	0	1	1	1	1
31966	1	1	1	1	1	1	1	1	1	1
31967	1	1	1	1	1	1	1	1	1	1
31968	1	1	1	1	1	1	1	1	1	1
31969	1	0	1	1	1	1	1	1	1	1
31971	1	0	1	1	1	0	1	1	1	1
31972	1	0	1	1	1	1	1	1	1	1
31973	1	1	1	1	1	0	1	1	1	1
31974	1	1	1	1	1	0	1	1	1	1
31975	1	0	1	1	1	1	1	1	1	1
31976	1	1	1	1	1	0	1	1	1	1
31977	1	1	1	1	1	1	1	1	1	1
31978	1	1	1	1	1	1	1	1	1	1
31979	1	1	0	1	1	1	1	1	1	1
31980	1	1	1	1	1	1	1	1	1	1
31981	1	1	1	1	1	1	1	1	1	1
31982	1	1	1	1	1	1	1	1	1	1
31983	1	1	1	1	1	1	1	1	1	1
31984	1	0	1	1	1	1	1	1	1	1
31985	1	0	1	1	1	1	1	1	1	1
31986	1	1	1	1	1	0	1	1	1	1
31987	1	0	1	1	1	1	1	1	1	1
31988	1	1	1	1	1	1	1	1	1	1
31989	1	0	1	1	1	1	1	1	1	1
31990	1	0	1	1	1	1	1	1	1	1
31991	1	1	1	1	1	1	1	1	1	1
31992	1	1	1	1	1	1	1	1	1	1
31993	1	1	1	1	1	1	1	1	1	1
31994	1	1	1	1	1	1	1	1	1	1
31995	1	1	1	1	1	1	1	1	1	1
31996	1	0	1	1	1	1	1	1	1	1
31997	1	0	1	1	1	1	1	1	1	1
31998	1	1	1	1	1	1	1	1	1	1
31999	1	0	1	1	1	1	1	1	1	1
32000	1	1	1	1	1	1	1	1	1	1
32001	1	0	1	1	1	1	1	1	1	1
32002	1	0	1	1	1	1	1	1	1	1
32003	1	0	1	1	1	1	1	1	1	1
32004	1	0	1	1	1	1	1	1	1	1
32005	1	0	1	1	1	1	1	1	1	1
32006	1	1	1	1	1	1	1	1	1	1
32007	1	0	1	1	1	1	1	1	1	1
32008	1	0	1	1	1	1	1	1	1	1
32009	1	0	1	1	1	1	1	1	1	1
32010	1	0	1	1	1	1	1	1	1	1
32011	1	1	1	1	1	1	1	1	1	1
32012	1	1	1	1	1	1	1	1	1	1
32013	1	0	1	1	1	1	1	1	1	1
32014	1	1	1	1	1	1	1	1	1	1
32015	1	0	1	1	1	1	1	1	1	1
32016	1	1	1	1	1	1	1	1	1	1
32017	1	1	1	1	1	1	1	1	1	1
32018	1	1	1	1	1	1	1	1	1	1
32019	1	1	1	1	1	1	1	1	1	1
32020	1	1	1	1	1	1	1	1	1	1
32021	1	1	1	1	1	1	1	1	1	1
32022	1	1	1	1	1	1	1	1	1	1
32023	1	0	1	1	1	1	1	1	1	1
32024	1	1	1	1	1	1	1	1	1	1
32025	1	0	1	1	1	1	1	1	1	1
32026	1	0	1	1	1	1	1	1	1	1
32027	1	1	1	1	1	1	1	1	1	1
32028	1	0	1	1	1	1	1	1	1	1
32029	1	1	1	1	1	1	1	1	1	1
32030	1	1	1	1	1	1	1	1	1	1
32031	1	0	1	1	1	1	1	1	1	1
32032	1	1	1	1	1	1	1	1	1	1
32033	1	1	1	1	1	1	1	1	1	1
32034	1	0	1	1	1	1	1	1	1	1
32035	1	1	1	1	1	1	1	1	1	1
32036	1	1	1	1	1	1	1	1	1	1
32037	1	1	1	1	1	1	1	1	1	1
32038	1	0	1	1	1	1	1	1	1	1
32039	1	0	1	1	1	1	1	1	1	1
32040	1	1	1	1	1	1	1	1	1	1
32041	1	1	1	1	1	1	1	1	1	1
32042	1	1	1	1	1	1	1	1	1	1
32043	1	1	1	1	1	1	1	1	1	1
32044	1	1	1	1	1	1	1	1	1	1
32045	1	1	1	1	1	1	1	1	1	1
32046	1	0	1	1	1	1	1	1	1	1
32047	1	1	1	1	1	1	1	1	1	1
32048	1	1	1	1	1	1	1	1	1	1
32049	1	1	1	1	1	1	1	1	1	1
32050	1	1	1	1	1	1	1	1	1	1
32051	1	1	1	1	1	1	1	1	1	1
32052	1	1	1	1	1	1	1	1	1	1
32053	1	0	1	1	1	1	1	1	1	1
32054	1	1	1	1	1	1	1	1	1	1
32056	1	1	1	1	1	1	1	1	1	1
32057	1	1	1	1	1	1	1	1	1	1
32058	1	1	1	1	1	1	1	1	1	1
32059	1	0	1	1	1	1	1	1	1	1
32060	1	1	1	1	1	1	1	1	1	1
32061	1	1	1	1	1	1	1	1	1	1
32062	1	0	1	1	1	1	1	1	1	1
32063	1	1	1	1	1	1	1	1	1	1
32064	1	1	1	1	1	1	1	1	1	1
32065	1	1	1	1	1	1	1	1	1	1
32066	1	1	1	1	1	1	1	1	1	1
32067	1	1	1	1	1	1	1	1	1	1
32068	1	1	1	1	1	1	1	1	1	1
32069	1	1	1	1	1	1	1	1	1	1
32070	1	1	1	1	1	1	1	1	1	1
32071	1	0	1	1	1	1	1	1	1	1
32072	1	0	1	1	1	1	1	1	1	1
32073	1	0	1	1	1	1	1	1	1	1
32074	1	1	1	1	1	1	1	1	1	1
32075	1	1	1	1	1	1	1	1	1	1
32076	1	0	1	1	1	1	1	1	1	1
32079	1	1	1	1	1	1	1	1	1	1
32080	1	1	1	1	1	1	1	1	1	1
32081	1	0	1	1	1	1	1	1	1	1
34746	1	1	1	1	1	1	1	1	1	1
34747	1	1	1	1	1	1	1	1	1	1
34749	1	1	1	1	1	1	1	1	1	1
34750	1	1	1	1	1	1	1	0	1	1
34751	1	1	1	1	1	1	1	1	1	1
34753	1	1	1	1	1	1	1	1	1	1
34754	1	1	1	1	1	1	1	1	1	1
34755	1	1	1	1	1	1	1	1	1	1
34756	1	1	1	1	1	1	1	1	1	1
34757	1	1	1	1	1	1	1	1	1	1
34758	1	1	1	1	1	1	1	1	1	1
34761	1	1	1	1	1	1	1	1	1	1
34763	1	1	1	1	1	1	1	1	1	1
34764	1	1	1	1	1	1	1	1	1	1
34765	1	1	1	1	1	1	1	1	1	1
34766	1	1	1	1	1	1	1	0	1	1
34767	1	1	1	1	1	1	1	1	1	1
34768	1	0	1	1	1	1	1	1	1	1
34769	1	1	1	1	1	0	1	1	1	1
34770	1	1	1	1	1	0	1	1	1	1
34771	1	0	1	1	1	1	1	1	1	1
34772	1	1	1	1	1	0	1	1	1	1
34773	1	1	1	1	1	1	1	1	1	1
34774	1	1	1	1	1	1	1	1	1	1
34775	1	1	1	1	1	1	1	1	1	1
34776	1	1	1	1	1	1	1	1	1	1
34777	1	0	1	1	1	1	1	1	1	1
34778	1	1	1	1	1	0	1	1	1	1
34779	1	1	1	1	1	0	1	1	1	1
34780	1	0	1	1	1	1	1	1	1	1
34781	1	0	1	1	1	0	1	1	1	1
34782	1	1	1	1	1	1	1	1	1	1
34783	1	1	1	1	1	1	1	1	1	1
34784	1	1	1	1	1	1	1	1	1	1
34785	1	1	1	1	1	1	1	1	1	1
34786	1	1	1	1	1	0	1	1	1	1
34787	1	1	1	1	1	0	1	1	1	1
34788	1	1	1	1	1	0	1	1	1	1
34789	1	1	1	1	1	1	1	1	1	1
34790	1	1	1	1	1	1	1	1	1	1
34791	1	1	1	1	1	1	1	1	1	1
34792	1	1	1	1	1	0	1	1	1	1
34793	1	1	1	1	1	0	1	1	1	1
34794	1	1	1	1	1	0	1	1	1	1
34795	1	1	1	1	1	0	1	1	1	1
34796	1	1	1	1	1	0	1	1	1	1
34797	1	1	1	1	1	0	1	1	1	1
34798	1	1	1	1	1	1	1	1	1	1
34799	1	1	1	1	1	0	1	1	1	1
34800	1	1	1	1	1	0	1	1	1	1
34801	1	0	1	1	1	0	1	1	1	1
34802	1	1	1	1	1	1	1	1	1	1
34803	1	1	1	1	1	0	1	1	1	1
34804	1	0	1	1	1	0	1	1	1	1
36238	1	1	1	1	1	1	1	1	1	1
36240	1	1	1	1	1	1	1	1	1	1
36243	1	1	1	1	1	1	1	1	1	1
36244	1	1	1	1	1	1	1	1	1	1
36246	1	1	1	1	1	1	1	1	1	1
36247	1	1	1	1	1	1	1	1	1	1
36248	1	1	1	1	1	1	1	1	1	1
36249	1	1	1	1	1	1	1	1	1	1
36250	1	1	1	1	1	1	1	1	1	1
36251	1	1	1	1	1	1	1	1	1	1
36253	1	1	1	1	1	1	1	1	1	1
36255	1	1	1	1	1	1	1	1	1	1
36256	1	1	1	1	1	1	1	1	1	1
36257	1	1	1	1	1	1	1	1	1	1
36259	1	1	1	1	1	1	1	1	1	1
36261	1	1	1	1	1	1	1	1	1	1
36263	1	1	1	1	1	1	1	1	1	1
36266	1	1	1	1	1	1	1	1	1	1
36267	1	1	1	1	1	1	1	1	1	1
36268	1	1	1	1	1	1	1	1	1	1
36269	1	1	1	1	1	1	1	1	1	1
36270	1	1	1	1	1	1	1	1	1	1
36271	1	1	1	1	1	1	1	1	1	1
36273	1	1	1	1	1	1	1	1	1	1
36274	1	1	1	1	1	1	1	1	1	1
36275	1	1	1	1	1	1	1	1	1	1
36276	1	1	1	1	1	1	1	1	1	1
36277	1	1	1	1	1	1	1	1	1	1
36279	1	1	1	1	1	1	1	1	1	1
36280	1	1	1	1	1	1	1	1	1	1
36281	1	1	1	1	1	1	1	1	1	1
36282	1	1	1	1	1	1	1	1	1	1
36283	1	1	1	1	1	1	1	1	1	1
36285	1	1	1	1	1	1	1	1	1	1
36287	1	1	1	1	1	1	1	1	1	1
36289	1	1	1	1	1	1	1	1	1	1
36290	1	1	1	1	1	1	1	1	1	1
36291	1	1	1	1	1	1	1	1	1	1
36292	1	1	1	1	1	1	1	1	1	1
36293	1	1	1	1	1	1	1	1	1	1
36294	1	1	1	1	1	1	1	1	1	1
36295	1	1	1	1	1	1	1	1	1	1
36296	1	1	1	1	1	1	1	1	1	1
36297	1	1	1	1	1	1	1	1	1	1
36298	1	1	1	1	1	1	1	1	1	1
36299	1	1	1	1	1	1	1	1	1	1
36675	1	1	1	1	1	1	1	1	1	1
37022	1	1	1	1	1	1	1	1	1	1
37023	1	1	1	1	1	1	1	1	1	1
37024	1	1	1	1	1	1	1	1	1	1
37025	1	1	1	1	1	1	1	1	1	1
37026	1	1	1	1	1	1	1	1	1	1
37027	1	1	1	1	1	1	1	1	1	1
37028	1	1	1	1	1	1	1	1	1	1
37029	1	1	1	1	1	1	1	1	1	1
37030	1	1	1	1	1	1	1	1	1	1
37031	1	1	1	1	1	1	1	1	1	1
37032	1	1	1	1	1	1	1	1	1	1
37033	1	1	1	1	1	1	1	1	1	1
37034	1	1	1	1	1	1	1	1	1	1
37035	1	1	1	1	1	1	1	1	1	1
37036	1	1	1	1	1	1	1	1	1	1
37037	1	1	1	1	1	1	1	1	1	1
37038	1	1	1	1	1	1	1	1	1	1
37039	1	1	1	1	1	1	1	1	1	1
37040	1	1	1	1	1	1	1	1	1	1
37041	1	1	1	1	1	1	1	1	1	1
37042	1	1	1	1	1	1	1	1	1	1
37043	1	1	1	1	1	1	1	1	1	1
37044	1	1	1	1	1	1	1	1	1	1
37045	1	1	1	1	1	1	1	1	1	1
37046	1	1	1	1	1	1	1	1	1	1
37047	1	1	1	1	1	1	1	1	1	1
37048	1	1	1	1	1	1	1	1	1	1
37049	1	1	1	1	1	1	1	1	1	1
37050	1	1	1	1	1	1	1	1	1	1
37051	1	1	1	1	1	1	1	1	1	1
37052	1	1	1	1	1	1	1	1	1	1
37053	1	1	1	1	1	1	1	1	1	1
37054	1	1	1	1	1	1	1	1	1	1
37055	1	1	1	1	1	1	1	1	1	1
37056	1	1	1	1	1	1	1	1	1	1
37057	1	1	1	1	1	1	1	1	1	1
37058	1	1	1	1	1	1	1	1	1	1
37059	1	1	1	1	1	1	1	1	1	1
37060	1	1	1	1	1	1	1	1	1	1
37061	1	1	1	1	1	1	1	1	1	1
37062	1	1	1	1	1	1	1	1	1	1
37063	1	1	1	1	1	1	1	1	1	1
37064	1	1	1	1	1	1	1	1	1	1
37065	1	1	1	1	1	1	1	1	1	1
37066	1	1	1	1	1	1	1	1	1	1
37067	1	1	1	1	1	1	1	1	1	1
37068	1	1	1	1	1	1	1	1	1	1
37070	1	1	1	1	1	1	1	1	1	1
37071	1	1	1	1	1	1	1	1	1	1
37072	1	1	1	1	1	1	1	1	1	1
37073	1	1	1	1	1	1	1	1	1	1
37074	1	1	1	1	1	1	1	1	1	1
37075	1	1	1	1	1	1	1	1	1	1
37076	1	1	1	1	1	1	1	1	1	1
37077	1	1	1	1	1	1	1	1	1	1
37078	1	1	1	1	1	1	1	1	1	1
37079	1	1	1	1	1	1	1	1	1	1
37080	1	1	1	1	1	1	1	1	1	1
37081	1	1	1	1	1	1	1	1	1	1
37082	1	1	1	1	1	1	1	1	1	1
37083	1	1	1	1	1	1	1	1	1	1
37084	1	1	1	1	1	1	1	1	1	1
37085	1	1	1	1	1	1	1	1	1	1
37086	1	1	1	1	1	1	1	1	1	1
37087	1	1	1	1	1	1	1	1	1	1
37088	1	1	1	1	1	1	1	1	1	1
37089	1	1	1	1	1	1	1	1	1	1
37090	1	1	1	1	1	1	1	1	1	1
37091	1	1	1	1	1	1	1	1	1	1
37092	1	1	1	1	1	1	1	1	1	1
37093	1	0	1	1	1	1	1	1	1	1
37094	1	1	1	1	1	1	1	1	1	1
37095	1	1	1	1	1	1	1	1	1	1
37096	1	1	1	1	1	1	1	1	1	1
37097	1	1	1	1	1	1	1	1	1	1
37098	1	1	1	1	1	1	1	1	1	1
37099	1	1	1	1	1	1	1	1	1	1
37100	1	1	1	1	1	1	1	1	1	1
37101	1	1	1	1	1	1	1	1	1	1
37102	1	1	1	1	1	1	1	1	1	1
37103	1	1	1	1	1	1	1	1	1	1
37104	1	1	1	1	1	1	1	1	1	1
37105	1	1	1	1	1	1	1	1	1	1
37106	1	1	1	1	1	1	1	1	1	1
37107	1	1	1	1	1	1	1	1	1	1
37108	1	1	1	1	1	1	1	1	1	1
37109	1	1	1	1	1	1	1	1	1	1
37110	1	1	1	1	1	1	1	1	1	1
37111	1	1	1	1	1	1	1	1	1	1
37112	1	1	1	1	1	1	1	1	1	1
37113	1	1	1	1	1	1	1	1	1	1
37114	1	1	1	1	1	1	1	1	1	1
37115	1	1	1	1	1	1	1	1	1	1
37116	1	1	1	1	1	1	1	1	1	1
37117	1	1	1	1	1	1	1	1	1	1
37118	1	0	1	1	1	1	1	1	1	1
37119	1	1	1	1	1	1	1	1	1	1
37120	1	1	1	1	1	1	1	1	1	1
37121	1	1	1	1	1	1	1	1	1	1
37122	1	1	1	1	1	1	1	1	1	1
37123	1	0	1	1	1	1	1	1	1	1
37124	1	1	1	1	1	1	1	1	1	1
37125	1	1	1	1	1	1	1	1	1	1
37126	1	1	1	1	1	1	1	1	1	1
37127	1	1	1	1	1	1	1	1	1	1
37128	1	1	1	1	1	1	1	1	1	1
37129	1	1	1	1	1	1	1	1	1	1
37131	1	1	1	1	1	1	1	1	1	1
37132	1	1	1	1	1	1	1	1	1	1
37133	1	1	1	1	1	1	1	1	1	1
37134	1	1	1	1	1	1	1	1	1	1
37135	1	1	1	1	1	1	1	1	1	1
37136	1	1	1	1	1	1	1	1	1	1
37137	1	0	1	1	1	1	1	1	1	1
37138	1	1	1	1	1	1	1	1	1	1
37139	1	0	1	1	1	1	1	1	1	1
37140	1	1	1	1	1	1	1	1	1	1
37141	1	1	1	1	1	1	1	1	1	1
37142	1	1	1	1	1	1	1	1	1	1
37143	1	1	1	1	1	1	1	1	1	1
37144	1	1	1	1	1	1	1	1	1	1
37145	1	1	1	1	1	1	1	1	1	1
37146	1	1	1	1	1	1	1	1	1	1
37147	1	1	1	1	1	1	1	1	1	1
37148	1	1	1	1	1	1	1	1	1	1
37149	1	1	1	1	1	1	1	1	1	1
37150	1	1	1	1	1	1	1	1	1	1
37151	1	1	1	1	1	1	1	1	1	1
37152	1	1	1	1	1	1	1	1	1	1
37153	1	1	1	1	1	1	1	1	1	1
37154	1	1	1	1	1	1	1	1	1	1
37155	1	1	1	1	1	1	1	1	1	1
37156	1	1	1	1	1	1	1	1	1	1
37157	1	1	1	1	1	1	1	1	1	1
37158	1	1	1	1	1	1	1	1	1	1
37159	1	1	1	1	1	1	1	1	1	1
37160	1	1	1	1	1	1	1	1	1	1
37161	1	1	1	1	1	1	1	1	1	1
37162	1	1	1	1	1	1	1	1	1	1
37163	1	0	1	1	1	1	1	1	1	1
37164	1	1	1	1	1	1	1	1	1	1
37165	1	1	1	1	1	1	1	1	1	1
37166	1	1	1	1	1	1	1	1	1	1
37167	1	1	1	1	1	1	1	1	1	1
37169	1	1	1	1	1	1	1	1	1	1
37170	1	1	1	1	1	1	1	1	1	1
37171	1	1	1	1	1	1	1	1	1	1
37172	1	1	1	1	1	1	1	1	1	1
37173	1	1	1	1	1	1	1	1	1	1
37174	1	1	1	1	1	1	1	1	1	1
37175	1	1	1	1	1	1	1	1	1	1
37176	1	1	1	1	1	1	1	1	1	1
37177	1	1	1	1	1	1	1	1	1	1
37178	1	0	1	1	1	1	1	1	1	1
37179	1	1	1	1	1	1	1	1	1	1
37180	1	1	1	1	1	1	1	1	1	1
37181	1	1	1	1	1	1	1	1	1	1
37182	1	1	1	1	1	1	1	1	1	1
37183	1	1	1	1	1	1	1	1	1	1
37184	1	1	1	1	1	1	1	1	1	1
37185	1	1	1	1	1	1	1	1	1	1
37186	1	1	0	1	1	1	1	1	1	1
37187	1	1	1	1	1	1	1	1	1	1
37188	1	1	1	1	1	1	1	1	1	1
37189	1	1	1	1	1	1	1	1	1	1
37190	1	1	1	1	1	1	1	1	1	1
37191	1	1	1	1	1	1	1	1	1	1
37192	1	1	1	1	1	1	1	1	1	1
37193	1	1	1	1	1	1	1	1	1	1
37194	1	1	1	1	1	1	1	1	1	1
37195	1	1	1	1	1	1	1	1	1	1
37196	1	1	1	1	1	1	1	1	1	1
37197	1	1	1	1	1	1	1	1	1	1
37198	1	1	1	1	1	1	1	1	1	1
37199	1	1	1	1	1	1	1	1	1	1
37200	1	1	1	1	1	1	1	1	1	1
37201	1	1	1	1	1	1	1	1	1	1
37202	1	1	1	1	1	1	1	1	1	1
37203	1	1	1	1	1	1	1	1	1	1
37204	1	1	1	1	1	1	1	1	1	1
37205	1	1	1	1	1	1	1	1	1	1
37206	1	1	1	1	1	1	1	1	1	1
37207	1	1	1	1	1	1	1	1	1	1
37208	1	1	1	1	1	1	1	1	1	1
37209	1	1	1	1	1	1	1	1	1	1
37210	1	1	1	1	1	1	1	1	1	1
37211	1	1	1	1	1	1	1	1	1	1
37212	1	1	1	1	1	1	1	1	1	1
37213	1	1	1	1	1	1	1	1	1	1
37216	1	1	1	1	1	1	1	1	1	1
37217	1	1	1	1	1	1	1	1	1	1
37218	1	1	1	1	1	1	1	1	1	1
37219	1	1	1	1	1	1	1	1	1	1
37220	1	1	1	1	1	1	1	1	1	1
37221	1	1	1	1	1	1	1	1	1	1
37223	1	1	1	1	1	1	1	1	1	1
37224	1	1	1	1	1	1	1	1	1	1
37226	1	1	1	1	1	1	1	1	1	1
37227	1	1	1	1	1	1	1	1	1	1
37228	1	1	1	1	1	1	1	1	1	1
37229	1	1	1	1	1	1	1	1	1	1
37230	1	1	1	1	1	1	1	1	1	1
37231	1	1	1	1	1	1	1	1	1	1
37232	1	1	1	1	1	1	1	1	1	1
37233	1	1	1	1	1	1	1	1	1	1
37234	1	1	1	1	1	1	1	1	1	1
37235	1	1	1	1	1	1	1	1	1	1
37236	1	1	1	1	1	1	1	1	1	1
37237	1	1	1	1	1	1	1	1	1	1
37238	1	1	1	1	1	1	1	1	1	1
37239	1	1	1	1	1	1	1	1	1	1
37240	1	1	1	1	1	1	1	1	1	1
37241	1	1	1	1	1	1	1	1	1	1
37242	1	1	1	1	1	1	1	1	1	1
37243	1	1	1	1	1	1	1	1	1	1
37244	1	1	1	1	1	1	1	1	1	1
37245	1	1	1	1	1	1	1	1	1	1
37246	1	1	1	1	1	1	1	1	1	1
37248	1	1	1	1	1	1	1	1	1	1
37249	1	1	1	1	1	1	1	1	1	1
37250	1	1	1	1	1	1	1	1	1	1
37251	1	1	1	1	1	1	1	1	1	1
37252	1	1	1	1	1	1	1	1	1	1
37253	1	1	1	1	1	1	1	1	1	1
37254	1	1	1	1	1	1	1	1	1	1
37255	1	1	1	1	1	1	1	1	1	1
37256	1	1	1	1	1	1	1	1	1	1
37257	1	1	1	1	1	1	1	1	1	1
37258	1	1	1	1	1	1	1	1	1	1
37259	1	1	1	1	1	1	1	1	1	1
37260	1	1	1	1	1	1	1	1	1	1
37262	1	1	1	1	1	1	1	1	1	1
37263	1	1	1	1	1	1	1	1	1	1
37264	1	1	1	1	1	1	1	1	1	1
37265	1	1	1	1	1	1	1	1	1	1
37266	1	1	1	1	1	1	1	1	1	1
37267	1	1	1	1	1	1	1	1	1	1
37268	1	1	1	1	1	1	1	1	1	1
37269	1	1	1	1	1	1	1	1	1	1
37270	1	0	1	1	1	1	1	1	1	1
37271	1	1	1	1	1	1	1	1	1	1
37272	1	1	1	1	1	1	1	1	1	1
37273	1	1	1	1	1	1	1	1	1	1
37274	1	1	1	1	1	1	1	1	1	1
37275	1	1	1	1	1	1	1	1	1	1
37276	1	1	1	1	1	1	1	1	1	1
37277	1	1	1	1	1	1	1	1	1	1
37278	1	1	1	1	1	1	1	1	1	1
37279	1	1	1	1	1	1	1	1	1	1
37280	1	1	1	1	1	1	1	1	1	1
37281	1	1	1	1	1	1	1	1	1	1
37282	1	1	1	1	1	1	1	1	1	1
37283	1	1	1	1	1	1	1	1	1	1
37284	1	1	1	1	1	1	1	1	1	1
37285	1	1	1	1	1	1	1	1	1	1
37286	1	1	1	1	1	1	1	1	1	1
37287	1	1	1	1	1	1	1	1	1	1
37288	1	1	1	1	1	1	1	1	1	1
37289	1	1	1	1	1	1	1	1	1	1
37290	1	1	1	1	1	1	1	1	1	1
37291	1	1	1	1	1	1	1	1	1	1
37292	1	1	1	1	1	1	1	1	1	1
37293	1	1	1	1	1	1	1	1	1	1
37294	1	1	1	1	1	1	1	1	1	1
37295	1	1	1	1	1	1	1	1	1	1
37296	1	1	1	1	1	1	1	1	1	1
37297	1	1	1	1	1	1	1	1	1	1
37298	1	1	1	1	1	1	1	1	1	1
37299	1	1	1	1	1	1	1	1	1	1
37300	1	1	1	1	1	1	1	1	1	1
37301	1	1	1	1	1	1	1	1	1	1
37302	1	1	1	1	1	1	1	1	1	1
37303	1	1	1	1	1	1	1	1	1	1
37304	1	1	1	1	1	1	1	1	1	1
37306	1	1	1	1	1	1	1	1	1	1
37307	1	1	1	1	1	1	1	1	1	1
37309	1	1	1	1	1	1	1	1	1	1
37310	1	1	1	1	1	1	1	1	1	1
37311	1	0	1	1	1	1	1	1	1	1
37312	1	1	1	1	1	1	1	1	1	1
37313	1	1	1	1	1	1	1	1	1	1
37314	1	1	1	1	1	1	1	1	1	1
37315	1	1	1	1	1	1	1	1	1	1
37316	1	1	1	1	1	1	1	1	1	1
37317	1	1	1	1	1	1	1	1	1	1
37318	1	1	1	1	1	1	1	1	1	1
37319	1	1	1	1	1	1	1	1	1	1
37320	1	1	1	1	1	1	1	1	1	1
37321	1	1	1	1	1	1	1	1	1	1
37322	1	1	1	1	1	1	1	1	1	1
37323	1	1	1	1	1	1	1	1	1	1
37324	1	0	1	1	1	1	1	1	1	1
37325	1	1	1	1	1	1	1	1	1	1
37326	1	1	1	1	1	1	1	1	1	1
37327	1	1	1	1	1	1	1	1	1	1
37328	1	1	1	1	1	1	1	1	1	1
37329	1	1	1	1	1	1	1	1	1	1
37330	1	1	1	1	1	1	1	1	1	1
37331	1	1	1	1	1	1	1	1	1	1
37332	1	1	1	1	1	1	1	1	1	1
37333	1	1	1	1	1	1	1	1	1	1
37334	1	0	1	1	1	1	1	1	1	1
37335	1	0	1	1	1	1	1	1	1	1
37336	1	1	1	1	1	1	1	1	1	1
37337	1	0	1	1	1	1	1	1	1	1
37338	1	1	1	1	1	1	1	1	1	1
37339	1	0	1	1	1	1	1	1	1	1
37340	1	1	1	1	1	1	1	1	1	1
37341	1	1	1	1	1	1	1	1	1	1
37342	1	1	1	1	1	1	1	1	1	1
37343	1	1	1	1	1	1	1	1	1	1
37344	1	0	1	1	1	1	1	1	1	1
37345	1	0	1	1	1	1	1	1	1	1
37346	1	1	1	1	1	1	1	1	1	1
37347	1	1	1	1	1	1	1	1	1	1
37348	1	1	1	1	1	1	1	1	1	1
37349	1	1	1	1	1	1	1	1	1	1
37350	1	0	1	1	1	1	1	1	1	1
37351	1	1	1	1	1	1	1	1	1	1
37352	1	1	1	1	1	1	1	1	1	1
37353	1	1	1	1	1	1	1	1	1	1
37354	1	0	1	1	1	1	1	1	1	1
37355	1	1	1	1	1	1	1	1	1	1
37357	1	1	1	1	1	1	1	1	1	1
37358	1	1	1	1	1	1	1	1	1	1
37359	1	1	1	1	1	1	1	1	1	1
37360	1	1	1	1	1	1	1	1	1	1
37361	1	0	1	1	1	1	1	1	1	1
37362	1	1	1	1	1	1	1	1	1	1
37363	1	1	1	1	1	1	1	1	1	1
37364	1	0	1	1	1	1	1	1	1	1
37365	1	1	1	1	1	1	1	1	1	1
37366	1	1	1	1	1	1	1	1	1	1
37367	1	1	1	1	1	1	1	1	1	1
37368	1	1	1	1	1	1	1	1	1	1
37369	1	1	1	1	1	1	1	1	1	1
37370	1	0	1	1	1	1	1	1	1	1
37371	1	1	1	1	1	1	1	1	1	1
37372	1	1	1	1	1	1	1	1	1	1
37373	1	1	1	1	1	1	1	1	1	1
37374	1	0	1	1	1	1	1	1	1	1
37375	1	1	1	1	1	1	1	1	1	1
37376	1	1	1	1	1	1	1	1	1	1
37377	1	1	1	1	1	1	1	1	1	1
37378	1	0	1	1	1	1	1	1	1	1
37379	1	1	1	1	1	1	1	1	1	1
37380	1	1	1	1	1	1	1	1	1	1
37381	1	1	1	1	1	1	1	1	1	1
37382	1	1	1	1	1	1	1	1	1	1
37383	1	1	1	1	1	1	1	1	1	1
37384	1	0	1	1	1	1	1	1	1	1
37385	1	0	1	1	1	1	1	1	1	1
37386	1	0	1	1	1	1	1	1	1	1
37387	1	1	1	1	1	1	1	1	1	1
37388	1	1	1	1	1	1	1	1	1	1
37389	1	1	1	1	1	1	1	1	1	1
37390	1	1	1	1	1	1	1	1	1	1
37391	1	1	1	1	1	1	1	1	1	1
37392	1	1	1	1	1	1	1	1	1	1
37393	1	1	1	1	1	1	1	1	1	1
37394	1	1	1	1	1	1	1	1	1	1
37395	1	1	1	1	1	1	1	1	1	1
37396	1	1	1	1	1	1	1	1	1	1
37397	1	1	1	1	1	1	1	1	1	1
37398	1	1	1	1	1	1	1	1	1	1
37399	1	1	1	1	1	1	1	1	1	1
37400	1	1	1	1	1	1	1	1	1	1
37401	1	1	1	1	1	1	1	1	1	1
37402	1	1	1	1	1	1	1	1	1	1
37403	1	1	1	1	1	1	1	1	1	1
37404	1	1	1	1	1	1	1	1	1	1
37405	1	1	1	1	1	1	1	1	1	1
37406	1	1	1	1	1	1	1	1	1	1
37407	1	1	1	1	1	1	1	1	1	1
37408	1	1	1	1	1	1	1	1	1	1
37409	1	1	1	1	1	1	1	1	1	1
37411	1	0	1	1	1	1	1	1	1	1
37412	1	1	1	1	1	1	1	1	1	1
37413	1	1	1	1	1	1	1	1	1	1
37414	1	0	1	1	1	1	1	1	1	1
37415	1	1	1	1	1	1	1	1	1	1
37416	1	1	1	1	1	1	1	1	1	1
37417	1	1	1	1	1	1	1	1	1	1
37418	1	1	1	1	1	1	1	1	1	1
37419	1	1	1	1	1	1	1	1	1	1
37420	1	1	1	1	1	1	1	1	1	1
37421	1	1	1	1	1	1	1	1	1	1
37422	1	1	1	1	1	1	1	1	1	1
37424	1	1	1	1	1	1	1	1	1	1
37425	1	1	1	1	1	1	1	1	1	1
37426	1	1	1	1	1	1	1	1	1	1
37427	1	1	1	1	1	1	1	1	1	1
37429	1	1	1	1	1	1	1	1	1	1
37430	1	1	1	1	1	1	1	1	1	1
37431	1	1	1	1	1	1	1	1	1	1
37432	1	1	1	1	1	1	1	1	1	1
37433	1	1	1	1	1	1	1	1	1	1
37434	1	1	1	1	1	1	1	1	1	1
37435	1	1	1	1	1	1	1	1	1	1
37436	1	1	1	1	1	1	1	1	1	1
37437	1	1	1	1	1	1	1	1	1	1
37438	1	1	1	1	1	1	1	1	1	1
37439	1	1	1	1	1	1	1	1	1	1
37440	1	1	1	1	1	1	1	1	1	1
37441	1	1	1	1	1	1	1	1	1	1
37442	1	1	1	1	1	1	1	1	1	1
37443	1	1	1	1	1	1	1	1	1	1
37444	1	1	1	1	1	1	1	1	1	1
37445	1	1	1	1	1	1	1	1	1	1
37446	1	1	1	1	1	1	1	1	1	1
37447	1	1	1	1	1	1	1	1	1	1
37448	1	1	1	1	1	1	1	1	1	1
37449	1	0	1	1	1	1	1	1	1	1
37450	1	1	1	1	1	1	1	1	1	1
37451	1	1	1	1	1	1	1	1	1	1
37452	1	1	1	1	1	1	1	1	1	1
37453	1	1	1	1	1	1	1	1	1	1
37454	1	1	1	1	1	1	1	1	1	1
37455	1	1	1	1	1	1	1	1	1	1
37456	1	1	1	1	1	1	1	1	1	1
37457	1	1	1	1	1	1	1	1	1	1
37458	1	1	1	1	1	1	1	1	1	1
37459	1	1	1	1	1	1	1	1	1	1
37460	1	1	1	1	1	1	1	1	1	1
37461	1	1	1	1	1	1	1	1	1	1
37462	1	1	1	1	1	1	1	1	1	1
37463	1	1	1	1	1	1	1	1	1	1
37464	1	1	1	1	1	1	1	1	1	1
37465	1	1	1	1	1	1	1	1	1	1
37466	1	1	1	1	1	1	1	1	1	1
37467	1	1	1	1	1	1	1	1	1	1
37468	1	1	1	1	1	1	1	1	1	1
37469	1	1	1	1	1	1	1	1	1	1
37470	1	1	1	1	1	1	1	1	1	1
37471	1	1	1	1	1	1	1	1	1	1
37472	1	1	1	1	1	1	1	1	1	1
37473	1	1	1	1	1	1	1	1	1	1
37474	1	1	1	1	1	1	1	1	1	1
37475	1	1	1	1	1	1	1	1	1	1
37476	1	1	1	1	1	1	1	1	1	1
37477	1	1	1	1	1	1	1	1	1	1
37478	1	1	1	1	1	1	1	1	1	1
37479	1	1	1	1	1	1	1	1	1	1
37480	1	1	1	1	1	1	1	1	1	1
37481	1	1	1	1	1	1	1	1	1	1
37482	1	1	1	1	1	1	1	1	1	1
37483	1	1	1	1	1	1	1	1	1	1
37484	1	1	1	1	1	1	1	1	1	1
37485	1	1	1	1	1	1	1	1	1	1
37486	1	1	1	1	1	1	1	1	1	1
37487	1	1	1	1	1	1	1	1	1	1
37488	1	1	1	1	1	1	1	1	1	1
37489	1	1	1	1	1	1	1	1	1	1
37490	1	1	1	1	1	1	1	1	1	1
37491	1	1	1	1	1	1	1	1	1	1
37492	1	1	1	1	1	1	1	1	1	1
37493	1	1	1	1	1	1	1	1	1	1
37494	1	1	1	1	1	1	1	1	1	1
37495	1	1	1	1	1	1	1	1	1	1
37496	1	1	1	1	1	1	1	1	1	1
37497	1	1	1	1	1	1	1	1	1	1
37498	1	1	1	1	1	1	1	1	1	1
37499	1	1	1	1	1	1	1	1	1	1
37500	1	1	1	1	1	1	1	1	1	1
37501	1	1	1	1	1	1	1	1	1	1
37502	1	1	1	1	1	1	1	1	1	1
37503	1	1	1	1	1	1	1	1	1	1
37504	1	1	1	1	1	1	1	1	1	1
37505	1	1	1	1	1	1	1	1	1	1
37506	1	1	1	1	1	1	1	1	1	1
37507	1	1	1	1	1	1	1	1	1	1
37508	1	1	1	1	1	1	1	1	1	1
37509	1	1	1	1	1	1	1	1	1	1
37510	1	1	1	1	1	1	1	1	1	1
37511	1	1	1	1	1	1	1	1	1	1
37512	1	1	1	1	1	1	1	1	1	1
37513	1	1	1	1	1	1	1	1	1	1
37515	1	1	1	1	1	1	1	1	1	1
37516	1	1	1	1	1	1	1	1	1	1
37517	1	1	1	1	1	1	1	1	1	1
37518	1	1	1	1	1	1	1	1	1	1
37519	1	1	1	1	1	1	1	1	1	1
37520	1	1	1	1	1	1	1	1	1	1
37521	1	1	1	1	1	1	1	1	1	1
37522	1	1	1	1	1	1	1	1	1	1
37523	1	1	1	1	1	1	1	1	1	1
37524	1	1	1	1	1	1	1	1	1	1
37525	1	1	1	1	1	1	1	1	1	1
37526	1	1	1	1	1	1	1	1	1	1
37527	1	1	1	1	1	1	1	1	1	1
37528	1	1	1	1	1	1	1	1	1	1
37529	1	1	1	1	1	1	1	1	1	1
37530	1	1	1	1	1	1	1	1	1	1
37531	1	1	1	1	1	1	1	1	1	1
37532	1	1	1	1	1	1	1	1	1	1
37533	1	1	1	1	1	1	1	1	1	1
37534	1	1	1	1	1	1	1	1	1	1
37535	1	1	1	1	1	1	1	1	1	1
37536	1	1	1	1	1	1	1	1	1	1
37537	1	1	1	1	1	1	1	1	1	1
37538	1	1	1	1	1	1	1	1	1	1
37539	1	1	1	1	1	1	1	1	1	1
37540	1	1	1	1	1	1	1	1	1	1
37541	1	1	1	1	1	1	1	1	1	1
37542	1	1	1	1	1	1	1	1	1	1
37543	1	1	1	1	1	1	1	1	1	1
37544	1	1	1	1	1	1	1	1	1	1
37545	1	1	1	1	1	1	1	1	1	1
37546	1	1	1	1	1	1	1	1	1	1
37547	1	1	1	1	1	1	1	1	1	1
37548	1	1	1	1	1	1	1	1	1	1
37549	1	1	1	1	1	1	1	1	1	1
37550	1	1	1	1	1	1	1	1	1	1
37551	1	1	1	1	1	1	1	1	1	1
37552	1	1	1	1	1	1	1	1	1	1
37553	1	1	1	1	1	1	1	1	1	1
37554	1	1	1	1	1	1	1	1	1	1
37555	1	1	1	1	1	1	1	1	1	1
37556	1	1	1	1	1	1	1	1	1	1
37557	1	1	1	1	1	1	1	1	1	1
37558	1	1	1	1	1	1	1	1	1	1
37559	1	1	1	1	1	1	1	1	1	1
37560	1	1	1	1	1	1	1	1	1	1
37561	1	1	1	1	1	1	1	1	1	1
37562	1	1	1	1	1	1	1	1	1	1
37563	1	1	1	1	1	1	1	1	1	1
37564	1	1	1	1	1	1	1	1	1	1
37565	1	1	1	1	1	1	1	1	1	1
37566	1	1	1	1	1	1	1	1	1	1
37567	1	1	1	1	1	1	1	1	1	1
37568	1	1	1	1	1	1	1	1	1	1
37569	1	1	1	1	1	1	1	1	1	1
37570	1	1	1	1	1	1	1	1	1	1
37571	1	1	1	1	1	1	1	1	1	1
37572	1	1	1	1	1	1	1	1	1	1
37574	1	1	1	1	1	1	1	1	1	1
37575	1	1	1	1	1	1	1	1	1	1
37576	1	1	1	1	1	1	1	1	1	1
37577	1	1	1	1	1	1	1	1	1	1
37578	1	1	1	1	1	1	1	1	1	1
37579	1	1	1	1	1	1	1	1	1	1
37580	1	1	1	1	1	1	1	1	1	1
37581	1	1	1	1	1	1	1	1	1	1
37582	1	1	1	1	1	1	1	1	1	1
37583	1	1	1	1	1	1	1	1	1	1
37584	1	1	1	1	1	1	1	1	1	1
37585	1	1	1	1	1	1	1	1	1	1
37586	1	1	1	1	1	1	1	1	1	1
37587	1	1	1	1	1	1	1	1	1	1
37588	1	1	1	1	1	1	1	1	1	1
37589	1	1	1	1	1	1	1	1	1	1
37590	1	1	1	1	1	1	1	1	1	1
38982	1	1	1	1	1	1	1	1	1	1
38992	1	1	1	1	1	1	1	1	1	1
39081	1	1	1	1	1	1	1	1	1	1
39082	1	1	1	1	1	1	1	1	1	1
39083	1	1	1	1	1	1	1	1	1	1
39084	1	1	1	1	1	1	1	1	1	1
39085	1	1	1	1	1	1	1	1	1	1
39086	1	1	1	1	1	1	1	1	1	1
39087	1	1	1	1	1	1	1	1	1	1
39088	1	1	1	1	1	1	1	1	1	1
39089	1	1	1	1	1	1	1	1	1	1
39090	1	1	1	1	1	1	1	1	1	1
39091	1	1	1	1	1	1	1	1	1	1
39092	1	1	1	1	1	1	1	1	1	1
39093	1	1	1	1	1	1	1	1	1	1
39094	1	1	1	1	1	1	1	1	1	1
39095	1	1	1	1	1	1	1	1	1	1
39096	1	1	1	1	1	1	1	1	1	1
39097	1	1	1	1	1	1	1	1	1	1
39098	1	1	1	1	1	1	1	1	1	1
39099	1	1	1	1	1	1	1	1	1	1
39100	1	1	1	1	1	1	1	1	1	1
39101	1	1	1	1	1	1	1	1	1	1
39103	1	1	1	1	1	1	1	1	1	1
39104	1	1	1	1	1	1	1	1	1	1
39105	1	1	1	1	1	1	1	1	1	1
39106	1	1	1	1	1	1	1	1	1	1
39107	1	1	1	1	1	1	1	1	1	1
39108	1	1	1	1	1	1	1	1	1	1
39109	1	1	1	1	1	1	1	1	1	1
39112	1	1	1	1	1	1	1	1	1	1
39113	1	1	1	1	1	1	1	1	1	1
39114	1	1	1	1	1	1	1	1	1	1
39115	1	1	1	1	1	1	1	1	1	1
39116	1	1	1	1	1	1	1	1	1	1
39117	1	1	1	1	1	1	1	1	1	1
39118	1	1	1	1	1	1	1	1	1	1
39119	1	1	1	1	1	1	1	1	1	1
39120	1	1	1	1	1	1	1	1	1	1
39121	1	1	1	1	1	1	1	1	1	1
39122	1	1	1	1	1	1	1	1	1	1
39123	1	1	1	1	1	1	1	1	1	1
39124	1	1	1	1	1	1	1	1	1	1
39125	1	1	1	1	1	1	1	1	1	1
39126	1	1	1	1	1	1	1	1	1	1
39127	1	1	1	1	1	1	1	1	1	1
39128	1	1	1	1	1	1	1	1	1	1
39129	1	1	1	1	1	1	1	1	1	1
39130	1	1	1	1	1	1	1	1	1	1
39131	1	1	1	1	1	1	1	1	1	1
39132	1	1	1	1	1	1	1	1	1	1
39133	1	1	1	1	1	1	1	1	1	1
39134	1	1	1	1	1	1	1	1	1	1
39135	1	1	1	1	1	1	1	1	1	1
39137	1	1	1	1	1	1	1	1	1	1
39138	1	1	1	1	1	1	1	1	1	1
39139	1	1	1	1	1	1	1	1	1	1
39589	1	1	1	0	0	1	1	1	1	1
39619	1	1	1	1	1	1	1	1	1	1
40497	1	1	1	1	1	1	1	1	1	1
40839	1	1	1	1	1	0	1	1	1	1
41197	1	1	1	1	1	1	1	1	1	1
41198	1	1	1	1	1	1	1	1	1	1
41199	1	1	1	1	1	1	1	1	1	1
41200	1	1	1	1	1	1	1	1	1	1
41201	1	1	1	1	1	1	1	1	1	1
41202	1	1	1	1	1	1	1	1	1	1
41203	1	1	1	1	1	1	1	1	1	1
41204	1	1	1	1	1	1	1	1	1	1
41205	1	1	1	1	1	1	1	1	1	1
41206	1	1	1	1	1	1	1	1	1	1
41207	1	1	1	1	1	1	1	1	1	1
41208	1	1	1	1	1	1	1	1	1	1
41209	1	1	1	1	1	1	1	1	1	1
41210	1	1	1	1	1	1	1	1	1	1
41345	1	1	1	1	1	1	1	1	1	1
41347	1	1	1	1	0	0	1	1	1	1
41348	1	1	1	1	0	1	1	1	1	1
41349	1	1	1	1	1	0	1	1	1	1
41350	1	1	1	1	0	0	1	1	1	1
41351	1	1	1	0	0	0	1	1	1	1
41353	1	1	1	1	1	1	1	1	1	1
41354	1	1	1	1	1	1	1	1	1	1
41355	1	1	1	1	0	0	1	1	1	1
41357	1	1	1	1	0	1	1	1	1	1
41358	1	1	1	1	1	1	1	1	1	1
41359	1	1	1	1	1	0	1	1	1	1
41360	1	1	1	1	1	0	1	1	1	1
41361	1	0	1	1	1	1	1	1	1	1
41362	1	0	1	1	1	0	1	1	1	1
41367	1	0	1	1	1	1	1	1	1	1
41368	1	1	0	1	1	0	1	1	0	1
41369	1	1	1	1	1	0	1	1	1	1
41370	1	1	1	1	1	0	1	1	1	1
41372	1	1	1	1	1	1	1	1	1	1
41374	1	1	1	1	1	1	1	1	1	1
41375	1	0	1	1	1	0	1	1	1	1
41376	1	1	1	1	1	0	1	1	1	1
41377	1	1	1	1	1	1	1	1	1	1
41378	1	1	1	1	1	0	1	1	1	1
41379	1	0	1	1	1	0	1	1	1	1
41381	1	1	1	1	1	1	1	1	1	1
41385	1	1	1	1	1	1	1	1	1	1
41386	1	1	1	1	0	0	1	1	1	1
41387	1	1	1	1	1	0	1	1	1	1
41389	1	0	1	1	0	1	1	1	1	1
41390	1	1	1	1	1	1	1	1	1	1
41391	1	1	1	1	1	1	1	1	1	1
41392	1	1	1	1	1	1	1	1	1	1
41393	1	1	1	1	1	1	1	1	1	1
41396	1	1	1	1	1	1	1	1	1	1
41397	1	1	1	1	1	1	1	1	1	1
41398	1	1	0	1	1	0	1	1	0	1
41399	1	1	0	0	0	0	1	1	0	1
41400	1	0	1	1	1	1	1	1	1	1
41401	1	1	1	1	1	0	1	1	1	1
41404	1	0	1	1	1	1	1	1	1	1
41407	1	1	1	1	1	0	1	1	1	1
41408	1	1	1	1	0	1	1	1	1	1
41409	1	1	1	1	0	1	1	1	1	1
41410	1	0	1	1	1	1	1	1	1	1
42377	1	1	1	1	1	1	1	1	1	1
42789	1	1	1	1	1	1	1	1	1	1
42790	1	1	1	1	1	1	1	1	1	1
42791	1	1	1	1	1	1	1	1	1	1
42792	1	1	1	1	1	1	1	1	1	1
42793	1	1	1	1	1	1	1	1	1	1
42794	1	1	1	1	1	1	1	1	1	1
42795	1	1	1	1	1	1	1	1	1	1
42796	1	1	1	1	1	1	1	1	1	1
42797	1	1	1	1	1	1	1	1	1	1
42798	1	1	1	1	1	1	1	1	1	1
42799	1	1	1	1	1	1	1	1	1	1
42800	1	1	1	1	1	1	1	1	1	1
42801	1	1	1	1	1	1	1	1	1	1
42802	1	1	1	1	1	1	1	1	1	1
42803	1	1	1	1	1	1	1	1	1	1
42804	1	1	1	1	1	1	1	1	1	1
42805	1	1	1	1	1	1	1	1	1	1
42806	1	1	1	1	1	1	1	1	1	1
42807	1	1	1	1	1	1	1	1	1	1
42808	1	1	1	1	1	1	1	1	1	1
42809	1	1	1	1	1	1	1	1	1	1
42810	1	1	1	1	1	1	1	1	1	1
42811	1	1	1	1	1	1	1	1	1	1
42813	1	1	1	1	1	1	1	1	1	1
42814	1	1	1	1	1	1	1	1	1	1
42815	1	1	1	1	1	1	1	1	1	1
42816	1	1	1	1	1	1	1	1	1	1
42817	1	1	1	1	1	1	1	1	1	1
42818	1	1	1	1	1	1	1	1	1	1
42819	1	1	1	1	1	1	1	1	1	1
42820	1	1	1	1	1	1	1	1	1	1
42821	1	1	1	1	1	1	1	1	1	1
42822	1	1	1	1	1	1	1	1	1	1
42823	1	1	1	1	1	1	1	1	1	1
42824	1	1	1	1	1	1	1	1	1	1
42825	1	1	1	1	1	1	1	1	1	1
42826	1	1	1	1	1	1	1	1	1	1
42827	1	1	1	1	1	1	1	1	1	1
42828	1	1	1	1	1	1	1	1	1	1
42829	1	1	1	1	1	1	1	1	1	1
42830	1	1	1	1	1	1	1	1	1	1
42831	1	1	1	1	1	1	1	1	1	1
42832	1	1	1	1	1	1	1	1	1	1
42833	1	1	1	1	1	1	1	1	1	1
42834	1	1	1	1	1	1	1	1	1	1
42835	1	1	1	1	1	1	1	1	1	1
42836	1	1	1	1	1	1	1	1	1	1
42837	1	1	1	1	1	1	1	1	1	1
42838	1	1	1	1	1	1	1	1	1	1
42839	1	1	1	1	1	1	1	1	1	1
42840	1	1	1	1	1	1	1	1	1	1
42841	1	1	1	1	1	1	1	1	1	1
42842	1	1	1	1	1	1	1	1	1	1
42843	1	1	1	1	1	1	1	1	1	1
45011	1	0	1	1	0	1	1	1	1	1
45012	1	1	1	1	1	1	1	1	1	1
45015	1	1	1	1	1	1	1	0	1	0
45016	1	1	1	1	1	1	1	1	1	1
45017	1	1	1	1	1	1	1	1	1	1
45018	1	1	1	1	1	1	1	1	1	1
45019	1	1	1	1	1	1	1	0	1	0
45020	1	1	1	1	1	1	1	1	1	1
45021	1	1	1	1	1	1	1	0	1	0
45022	1	1	1	1	0	1	1	1	1	1
45027	1	1	1	1	1	1	1	1	1	1
45029	1	1	1	1	1	1	1	1	1	1
45030	1	1	1	1	1	1	1	1	1	1
45031	1	1	1	1	1	1	1	1	1	1
45032	1	1	1	1	0	1	1	1	1	1
45033	1	1	1	1	1	1	1	1	1	1
45034	1	1	1	1	1	1	1	0	1	1
45035	1	1	1	1	1	1	1	0	1	0
45036	1	1	1	1	1	1	1	1	1	1
45037	1	1	1	1	1	1	1	1	1	1
45038	1	1	1	1	1	1	1	0	1	0
45039	1	1	1	1	1	1	1	0	1	0
45040	1	1	1	1	1	1	1	1	1	1
45041	1	1	1	1	1	1	1	1	1	1
45042	1	1	0	0	0	1	1	0	0	0
45043	1	1	1	1	1	1	1	0	1	0
45044	1	1	1	1	1	1	1	1	1	1
45045	1	1	1	1	1	1	1	0	1	0
45046	1	1	1	1	1	1	1	1	1	1
45047	1	1	1	1	0	1	1	0	1	1
45048	1	1	1	1	1	1	1	1	1	1
45049	1	1	1	1	1	1	1	1	1	1
45050	1	1	1	1	1	1	1	1	1	0
45051	1	1	1	1	1	1	1	0	1	0
45052	1	1	1	1	0	1	1	1	1	1
45053	1	1	1	1	0	1	1	1	1	1
45054	1	1	1	1	0	1	1	0	1	0
45055	1	1	1	1	0	1	1	1	1	1
45056	1	1	1	1	0	1	1	0	1	0
45057	1	1	1	1	1	1	1	0	1	0
45058	1	1	1	1	1	1	1	1	1	1
45059	1	1	1	1	1	1	1	0	1	0
45060	1	1	1	1	1	1	1	1	1	1
45061	1	1	1	1	1	1	1	1	1	1
45062	1	1	1	1	1	1	1	1	1	1
45063	1	1	1	1	1	1	1	1	1	1
45064	1	1	1	1	1	1	1	1	1	1
45065	1	1	1	1	1	1	1	1	1	1
45066	1	1	1	1	1	1	1	0	1	0
45067	1	1	1	1	1	1	1	1	1	1
45068	1	1	1	1	1	1	1	1	1	1
45069	1	1	1	1	1	1	1	1	1	1
45070	1	1	1	1	1	1	1	1	1	1
45071	1	1	1	1	1	1	1	1	1	1
45072	1	1	1	1	1	1	1	1	1	1
45073	1	1	1	1	1	1	1	1	1	1
45074	1	1	1	1	1	1	1	1	1	1
45075	1	1	1	1	1	1	1	0	1	0
45330	1	1	1	1	1	1	1	1	1	1
46272	1	1	1	1	1	1	1	1	1	1
46273	1	1	1	1	1	1	1	1	1	1
46274	1	1	1	1	1	1	1	1	1	1
46275	1	1	1	1	1	1	1	1	1	1
46276	1	1	1	1	1	1	1	1	1	1
46277	1	1	1	1	1	1	1	1	1	1
46278	1	1	1	1	1	1	1	1	1	1
46279	1	1	1	1	1	1	1	1	1	1
46280	1	1	1	1	1	1	1	1	1	1
46282	1	1	1	1	1	1	1	1	1	1
46283	1	1	1	1	1	1	1	1	1	1
46284	1	1	1	1	1	0	1	1	1	1
46285	1	1	1	1	1	1	1	1	1	1
46286	1	1	1	1	1	1	1	1	1	1
46287	1	0	1	1	1	1	1	0	1	1
46848	1	1	1	1	1	1	1	1	1	1
46849	1	0	1	1	1	1	1	1	1	1
46853	1	1	1	1	1	1	1	1	1	1
46854	1	0	1	1	1	1	1	1	1	1
46855	1	1	1	1	1	1	1	1	1	1
46856	1	0	1	1	1	1	1	1	1	1
46857	1	1	1	1	1	1	1	1	1	1
46858	1	1	1	1	1	1	1	1	1	1
46859	1	1	1	1	1	1	1	1	1	1
46860	1	1	1	1	1	1	1	1	1	1
46865	1	1	1	1	1	1	1	1	1	1
46868	1	1	1	1	1	1	1	1	1	1
46869	1	1	1	1	1	1	1	1	1	1
46870	1	1	1	1	1	1	1	1	1	1
46871	1	0	1	1	1	1	1	1	1	1
46872	1	1	1	1	1	1	1	1	1	1
46874	1	1	1	1	1	1	1	1	1	1
46875	1	1	1	1	1	1	1	1	1	1
46876	1	1	1	1	1	1	1	1	1	1
46877	1	1	1	1	1	1	1	1	1	1
46878	1	1	1	1	1	1	1	1	1	1
46879	1	0	1	1	1	1	1	1	1	1
46880	1	1	1	1	1	0	1	1	1	1
46881	1	1	0	1	1	1	1	0	1	0
46882	1	1	1	1	1	1	1	1	1	1
46884	1	1	1	1	1	1	1	1	1	1
46886	1	1	1	1	1	1	1	1	1	1
46887	1	1	1	1	1	1	1	1	1	1
46888	1	1	1	1	1	1	1	1	1	1
46889	1	1	1	1	1	1	1	1	1	1
46890	1	1	1	1	1	1	1	1	1	1
46891	1	1	1	1	1	1	1	1	1	1
46892	1	1	1	1	1	1	1	1	1	1
46893	1	1	1	1	1	1	1	1	1	1
46894	1	1	1	1	1	1	1	1	1	1
46895	1	1	1	1	1	1	1	1	1	1
46896	1	1	1	1	1	1	1	1	1	1
46897	1	1	1	1	1	1	1	1	1	1
46898	1	1	1	1	1	1	1	1	1	1
46899	1	1	1	1	1	1	1	1	1	1
46900	1	1	1	1	1	1	1	1	1	1
46901	1	1	1	1	1	1	1	1	1	1
46902	1	1	1	1	1	1	1	1	1	1
46906	1	1	1	1	1	1	1	1	1	1
46907	1	1	1	1	1	1	1	1	1	1
46908	1	1	1	1	1	1	1	1	1	1
46909	1	1	1	1	1	1	1	1	1	1
46910	1	1	1	1	1	1	1	1	1	1
46911	1	0	1	1	1	1	1	1	1	1
46913	1	1	1	1	1	1	1	1	1	1
46914	1	1	1	1	1	1	1	1	1	1
46917	1	1	1	1	1	1	1	1	1	1
46918	1	1	1	1	1	1	1	1	1	1
46919	1	1	1	1	1	1	1	1	1	1
46922	1	1	1	1	1	1	1	1	1	1
46923	1	1	1	1	1	1	1	1	1	1
46924	1	1	1	1	1	1	1	1	1	1
46925	1	1	1	1	1	1	1	1	1	1
46926	1	1	1	1	1	1	1	1	1	1
46927	1	1	1	1	1	1	1	1	1	1
46928	1	1	1	1	1	1	1	1	1	1
46929	1	1	1	1	1	1	1	1	1	1
46930	1	1	1	1	1	1	1	1	1	1
46931	1	1	1	1	1	1	1	1	1	1
46932	1	1	1	1	1	1	1	1	1	1
46933	1	1	1	1	1	1	1	1	1	1
46934	1	1	1	1	1	1	1	1	1	1
46935	1	1	1	1	1	1	1	1	1	1
46936	1	1	1	1	1	1	1	1	1	1
46937	1	1	1	1	1	1	1	1	1	1
46938	1	1	1	1	1	1	1	1	1	1
46939	1	1	1	1	1	1	1	1	1	1
[truncated: 8,854 more rows]

## Sheet: N_meningitidis
id	NEIS0794	NEIS0795	NEIS0802	NEIS0803	NEIS0804	NEIS0807S	NEIS0808	NEIS2881	NEIS3237	NEIS3238
1	1	1	1	1	1	1	1	1	1	1			tot	15710
2	1	0	1	1	0	1	1	1	1	1					%
7	1	1	1	1	1	1	1	1	1	1			NEIS0808	15703	99.9554
11	1	1	1	1	0	1	1	1	1	1			NEIS0807S	15344	97.6703
13	1	1	1	1	0	1	1	1	1	1			NEIS0804	4514	28.7333
19	1	1	1	1	1	1	1	1	1	1			NEIS0803	12427	79.1025
24	1	1	1	1	1	1	1	1	1	1			NEIS3237	13835	88.0649
30	1	1	0	0	0	1	1	1	0	1			NEIS0802	13759	87.5812
31	1	1	1	1	1	1	1	1	1	1			NEIS3238	5879	37.422
34	1	1	1	1	0	1	1	1	1	1			NEIS2881	7292	46.4163
35	1	1	1	1	1	1	1	1	1	1			NEIS0795	15605	99.3316
52	1	1	1	1	1	1	1	1	1	1			NEIS0794	15706	99.9745
61	1	0	1	1	0	1	1	1	1	1
64	1	1	1	1	0	1	1	1	1	1
67	1	0	1	1	0	1	1	1	1	1
82	1	1	1	1	1	1	1	1	1	1
84	1	1	1	1	1	1	1	1	1	1
90	1	1	1	1	0	1	1	1	1	1
128	1	0	1	1	1	1	1	1	1	1
160	1	1	1	1	1	1	1	1	1	1
210	1	1	1	1	1	1	1	1	1	1
237	1	1	1	1	1	1	1	1	1	1
238	1	1	1	1	1	1	1	1	1	1
239	1	1	1	1	1	1	1	1	1	1
240	1	1	1	1	0	1	1	0	1	0
299	1	1	1	1	1	1	1	1	1	1
314	1	1	1	0	0	1	1	0	1	0
316	1	1	1	1	1	1	1	1	1	1
340	1	1	1	1	1	1	1	1	1	1
343	1	1	1	0	0	1	1	0	1	0
349	1	1	1	0	0	1	1	0	1	0
369	1	1	0	0	0	1	1	1	0	0
387	1	1	1	1	1	1	1	1	1	1
391	1	1	0	0	0	1	1	1	0	0
398	1	0	1	1	0	1	1	0	1	0
400	1	1	1	1	1	1	1	1	1	1
403	1	1	1	0	0	1	1	0	1	0
407	1	1	1	1	0	1	1	0	1	0
409	1	1	1	1	0	1	1	0	1	0
410	1	1	1	1	1	1	1	1	1	1
412	1	1	1	1	1	1	1	1	1	1
414	1	1	0	0	0	1	1	1	0	0
415	1	1	1	1	1	1	1	1	1	1
416	1	1	1	1	1	1	1	1	1	1
417	1	1	1	1	0	1	1	1	1	1
418	1	1	1	1	0	1	1	1	1	1
419	1	1	1	1	0	1	1	1	1	1
420	1	1	1	1	0	1	1	1	1	1
421	1	1	1	1	0	1	1	0	1	0
423	1	1	1	1	1	1	1	1	1	1
424	1	0	0	0	0	1	1	1	0	1
427	1	1	1	0	0	1	1	0	1	0
428	1	1	0	0	0	1	1	1	0	0
430	1	1	1	1	1	1	1	1	1	1
431	1	1	1	1	1	1	1	1	1	1
434	1	1	1	1	1	1	1	1	1	1
441	1	1	1	1	1	1	1	1	1	1
443	1	1	1	1	1	1	1	1	1	1
466	1	1	1	1	0	1	1	1	1	1
467	1	1	1	1	1	1	1	1	1	1
468	1	1	1	0	0	1	1	0	1	0
488	1	1	1	1	0	1	1	1	1	1
492	1	1	1	1	0	1	1	1	1	1
493	1	1	1	1	0	1	1	1	1	1
494	1	1	1	1	0	1	1	1	1	1
507	1	1	0	0	0	1	1	1	0	0
597	1	1	1	1	1	1	1	1	1	1
613	1	1	1	1	1	1	1	1	1	1
638	1	1	1	1	0	1	1	0	1	0
640	1	0	1	1	1	1	1	1	1	1
641	1	1	1	1	1	1	1	1	1	1
642	1	1	1	1	0	1	1	1	1	1
643	1	1	1	1	1	1	1	1	1	1
644	1	1	1	1	0	1	1	0	1	0
645	1	1	1	1	1	1	1	1	1	1
646	1	1	0	0	0	1	1	1	0	0
647	1	1	1	1	0	1	1	0	1	0
648	1	1	1	1	0	1	1	0	1	0
649	1	1	1	1	0	1	1	0	1	0
650	1	1	1	1	0	1	1	1	1	1
651	1	1	1	1	1	1	1	1	1	0
652	1	1	1	1	0	1	1	1	1	1
653	1	1	1	1	0	1	1	0	1	0
655	1	1	0	0	0	1	1	1	0	0
657	1	1	1	1	1	1	1	1	1	1
659	1	1	1	1	1	1	1	1	1	1
660	1	1	1	1	1	1	1	0	1	0
661	1	1	1	1	0	1	1	1	1	1
662	1	1	1	1	0	1	1	0	1	0
665	1	1	1	1	0	1	1	1	1	1
666	1	1	0	0	0	1	1	1	0	0
667	1	1	0	0	0	1	1	1	0	0
669	1	1	0	0	0	1	1	1	0	1
672	1	1	1	1	0	1	1	0	1	0
684	1	1	1	1	0	1	1	0	1	0
698	1	1	1	1	1	1	1	1	1	0
887	1	1	1	1	0	1	1	0	1	0
890	1	1	0	0	0	1	1	1	0	0
898	1	1	1	1	0	1	1	0	1	0
918	1	1	1	1	1	1	1	1	1	1
930	1	1	1	1	1	1	1	1	1	1
931	1	1	1	1	1	1	1	1	1	1
932	1	1	1	1	1	1	1	1	1	1
933	1	1	1	1	0	1	1	1	1	1
934	1	1	1	1	1	1	1	1	1	1
935	1	1	1	1	0	1	1	1	1	1
936	1	1	1	1	0	1	1	1	1	1
940	1	1	1	1	0	1	1	0	1	0
943	1	1	1	1	0	1	1	1	1	1
944	1	1	1	1	0	1	1	1	1	1
945	1	1	1	1	0	1	1	1	1	1
946	1	1	1	1	0	1	1	0	1	0
947	1	1	1	1	0	1	1	1	1	1
948	1	1	1	1	0	1	1	0	1	0
949	1	1	1	1	0	1	1	0	1	0
950	1	1	1	1	0	1	1	0	1	0
951	1	1	1	1	1	1	1	1	1	1
952	1	1	1	1	0	1	1	0	1	0
953	1	1	1	1	1	1	1	1	1	1
954	1	1	1	1	0	1	1	0	1	0
955	1	1	1	1	0	1	1	0	1	0
956	1	1	1	1	0	1	1	1	1	1
957	1	1	1	1	0	1	1	0	1	0
958	1	1	1	1	0	1	1	0	1	0
960	1	1	0	0	0	1	1	1	0	0
961	1	1	1	1	0	1	1	1	1	1
962	1	1	1	1	0	1	1	1	1	1
963	1	1	1	1	0	1	1	1	1	1
964	1	1	1	1	0	1	1	1	1	1
965	1	1	1	1	0	1	1	1	1	1
966	1	1	1	1	0	1	1	1	1	1
967	1	1	1	1	0	1	1	1	1	1
968	1	1	1	1	1	1	1	1	1	1
969	1	1	1	1	1	1	1	1	1	1
970	1	1	1	1	0	1	1	1	1	1
971	1	1	1	1	0	1	1	1	1	1
972	1	1	1	0	0	1	1	0	1	0
973	1	1	1	0	0	1	1	0	1	0
974	1	1	1	1	0	1	1	1	1	1
975	1	1	0	0	0	1	1	1	0	0
976	1	1	1	1	0	1	1	1	1	1
977	1	1	1	0	0	1	1	0	1	0
978	1	1	1	1	0	1	1	0	1	0
979	1	1	1	1	0	1	1	0	1	0
980	1	1	1	1	1	1	1	1	1	1
981	1	1	1	1	1	1	1	1	1	1
982	1	1	1	1	0	1	1	0	1	0
983	1	1	1	1	0	1	1	1	1	1
984	1	1	1	0	0	1	1	0	1	0
985	1	1	1	1	0	1	1	0	1	0
986	1	1	1	1	0	1	1	1	1	1
987	1	1	1	1	0	1	1	1	1	1
988	1	1	1	1	0	1	1	1	1	1
989	1	1	1	1	0	1	1	0	1	0
991	1	1	0	0	0	1	1	1	0	0
992	1	1	1	1	0	1	1	0	1	0
993	1	1	1	1	0	1	1	0	1	0
994	1	1	1	1	0	1	1	0	1	0
1017	1	1	1	1	0	1	1	1	1	1
1018	1	1	1	1	0	1	1	1	1	1
1019	1	1	1	1	1	1	1	1	1	1
1020	1	1	0	0	0	1	1	1	0	0
1038	1	1	1	1	0	1	1	1	1	1
1057	1	1	1	0	0	1	1	0	1	0
1058	1	1	1	0	0	1	1	0	1	0
1059	1	1	1	0	0	1	1	0	1	0
1099	1	1	1	1	1	1	1	1	1	1
1100	1	1	1	1	0	1	1	1	1	1
1168	1	1	1	1	1	1	1	1	1	1
1169	1	1	1	1	0	1	1	0	1	0
1170	1	1	1	1	0	1	1	0	1	0
1177	1	1	1	1	1	1	1	1	1	1
1178	1	1	1	1	0	1	1	0	1	0
1179	1	1	1	1	0	1	1	0	1	0
1180	1	1	1	1	0	1	1	0	1	0
1181	1	1	1	1	0	1	1	0	1	0
1182	1	1	0	0	0	1	1	1	0	1
1191	1	1	1	1	0	1	1	1	1	1
1192	1	1	1	1	0	1	1	1	1	1
1193	1	1	1	1	0	1	1	1	1	1
1194	1	1	0	0	0	1	1	1	0	0
1195	1	1	1	1	0	1	1	1	1	1
1196	1	1	1	1	0	1	1	1	1	1
1197	1	1	0	0	0	1	1	1	0	0
1198	1	1	1	1	1	1	1	1	1	1
1199	1	1	1	1	1	1	1	1	1	1
1200	1	1	1	1	1	1	1	1	1	1
1202	1	1	1	1	1	1	1	1	1	1
1203	1	1	0	0	0	1	1	1	0	0
1207	1	1	0	0	0	1	1	1	0	0
1211	1	1	1	1	0	1	1	1	1	1
1212	1	1	1	1	0	1	1	0	1	0
1570	1	1	1	1	0	1	1	0	1	0
1571	1	1	1	1	0	1	1	0	1	0
1572	1	1	1	1	0	1	1	0	1	0
1573	1	1	1	1	0	1	1	0	1	0
1574	1	1	0	0	0	1	1	1	0	1
1575	1	1	1	1	0	1	1	1	1	1
1576	1	1	1	1	1	1	1	1	1	1
1577	1	1	1	1	0	1	1	1	1	1
1579	1	1	1	1	0	1	1	1	1	1
1580	1	1	1	1	1	1	1	1	1	1
1581	1	1	1	1	1	1	1	1	1	1
1585	1	1	0	0	0	1	1	1	0	0
1586	1	1	0	0	0	1	1	1	0	0
1588	1	1	0	0	0	1	1	1	0	0
1589	1	1	1	1	0	1	1	1	1	1
1590	1	1	1	1	1	1	1	1	1	1
1591	1	1	1	1	1	1	1	1	1	1
1592	1	1	0	0	0	1	1	1	0	0
1593	1	1	1	1	1	1	1	1	1	1
1594	1	1	1	1	1	1	1	1	1	1
1595	1	1	1	1	1	1	1	0	1	0
1596	1	1	1	1	0	1	1	1	1	1
1597	1	1	1	0	0	1	1	0	1	0
1598	1	1	1	1	0	1	1	1	1	1
1599	1	1	1	1	1	1	1	1	1	1
1600	1	1	1	1	0	1	1	1	1	1
1601	1	1	1	1	0	1	1	1	1	1
1602	1	1	1	1	1	1	1	1	1	1
1603	1	1	1	0	0	1	1	0	1	0
1604	1	1	1	0	0	1	1	1	1	1
1605	1	1	1	0	0	1	1	0	1	0
1606	1	1	1	0	0	1	1	0	1	0
1607	1	1	1	0	0	1	1	0	1	0
1608	1	1	1	1	0	1	1	1	1	1
1609	1	1	1	1	1	1	1	1	1	1
1610	1	1	1	1	0	1	1	1	1	1
1611	1	1	1	1	0	1	1	1	1	1
1612	1	1	1	1	0	1	1	1	1	1
1613	1	1	1	1	1	1	1	1	1	1
1614	1	1	1	1	0	1	1	1	1	1
1615	1	1	1	0	0	1	1	0	1	0
1616	1	1	1	0	0	1	1	0	1	0
1617	1	1	1	0	0	1	1	0	1	0
1618	1	1	1	0	0	1	1	0	1	0
1619	1	1	0	0	0	1	1	1	0	1
1620	1	1	1	1	1	1	1	1	1	1
1621	1	1	1	1	1	1	1	1	1	1
1622	1	1	0	0	0	1	1	1	0	1
1623	1	1	0	0	0	1	1	1	0	1
1624	1	1	1	1	0	1	1	1	1	1
1625	1	1	1	1	1	1	1	1	1	1
1626	1	1	1	1	0	1	1	1	1	1
1627	1	1	1	1	0	1	1	1	1	1
1628	1	1	1	1	1	1	1	1	1	1
1629	1	1	1	1	1	1	1	1	1	1
1630	1	1	1	1	1	1	1	1	1	1
1631	1	1	1	1	1	1	1	1	1	1
1632	1	1	1	1	0	1	1	1	1	1
1633	1	1	0	0	0	1	1	1	0	0
1634	1	1	1	1	0	1	1	1	1	1
1635	1	1	1	1	1	1	1	1	1	1
1636	1	1	0	0	0	1	1	1	0	1
1637	1	1	1	1	0	1	1	1	1	1
1638	1	1	1	1	1	1	1	1	1	1
1639	1	1	1	0	0	1	1	0	1	0
1640	1	1	1	0	0	1	1	0	1	0
1641	1	1	1	1	0	1	1	1	1	1
1642	1	1	1	0	0	1	1	0	1	0
1643	1	1	1	1	1	1	1	1	1	1
1644	1	1	1	1	1	1	1	1	1	1
1645	1	1	0	0	0	1	1	1	0	0
1646	1	1	1	1	0	1	1	1	1	1
1647	1	1	1	1	1	1	1	1	1	1
1648	1	1	1	1	0	1	1	1	1	1
1649	1	1	1	0	0	1	1	0	1	0
1650	1	1	1	1	0	1	1	0	1	0
1651	1	1	0	0	0	1	1	1	0	0
1652	1	1	1	1	0	1	1	0	1	0
1653	1	1	1	1	0	1	1	1	1	1
1654	1	1	1	0	0	1	1	0	1	0
1655	1	1	1	1	1	1	1	1	1	1
1656	1	1	0	0	0	1	1	1	0	1
1658	1	1	1	1	0	1	1	1	1	1
1659	1	1	0	0	0	1	1	1	0	1
1883	1	1	1	1	0	1	1	0	1	0
1884	1	1	1	1	0	1	1	0	1	0
1885	1	1	1	1	1	1	1	1	1	1
1887	1	1	1	1	0	1	1	1	1	1
1893	1	1	0	0	0	1	1	1	0	1
1905	1	1	1	1	0	1	1	1	1	1
1913	1	1	1	1	1	1	1	1	1	1
1919	1	1	0	0	0	1	1	1	0	0
1924	1	1	1	0	0	1	1	0	1	0
1933	1	1	1	1	0	1	1	1	1	1
1935	1	1	1	1	1	1	1	1	1	1
1936	1	1	1	1	0	1	1	1	1	1
1941	1	1	0	0	0	1	1	1	0	1
1947	1	1	1	1	0	1	1	1	1	1
1948	1	1	1	1	0	1	1	1	1	1
1949	1	1	1	1	1	1	1	1	1	1
1952	1	1	1	1	0	1	1	1	1	1
1955	1	1	1	0	0	1	1	0	1	0
1957	1	1	1	1	0	1	1	1	1	1
1958	1	1	1	0	0	1	1	0	1	0
2206	1	1	1	1	0	1	1	1	1	1
2207	1	1	0	0	0	1	1	1	0	1
2212	1	1	1	1	1	1	1	1	1	1
2214	1	1	0	0	0	1	1	1	0	0
2216	1	1	1	1	1	1	1	1	1	1
2218	1	1	1	1	0	1	1	1	1	1
2219	1	1	1	1	1	1	1	1	1	1
2220	1	1	1	1	1	1	1	1	1	1
2222	1	1	0	0	0	1	1	1	0	1
2233	1	1	1	1	1	1	1	1	1	1
2237	1	1	1	1	1	1	1	1	1	1
2281	1	1	1	1	0	1	1	0	1	0
2290	1	1	1	1	0	1	1	0	1	0
2347	1	1	1	0	0	1	1	0	1	0
2348	1	1	1	1	0	1	1	1	1	0
2349	1	1	1	1	1	1	1	1	1	1
2813	1	1	1	0	0	1	1	0	1	0
2818	1	1	1	0	0	1	1	0	1	0
2819	1	1	1	1	0	1	1	1	1	1
2913	1	1	1	1	1	1	1	1	1	1
2914	1	1	1	1	0	1	1	0	1	0
3101	1	1	1	1	0	1	1	1	1	1
3103	1	1	1	0	0	1	1	0	1	0
3106	1	1	0	0	0	1	1	1	0	0
3193	1	1	1	1	0	1	1	0	1	0
3395	1	1	1	1	0	1	1	0	1	0
3412	1	1	1	1	0	1	1	0	1	0
3413	1	1	0	0	0	1	1	1	0	0
3419	1	1	1	0	0	1	1	0	1	0
3420	1	1	1	1	1	1	1	1	1	1
3422	1	1	1	1	0	1	1	1	1	1
3479	1	1	0	0	0	1	1	1	0	0
3490	1	1	1	1	1	1	1	1	1	0
3661	1	1	1	1	1	1	1	1	1	1
3664	1	1	1	0	0	1	1	0	1	0
4145	1	1	1	1	0	1	1	0	1	0
4193	1	1	0	0	0	1	1	1	0	0
4200	1	1	0	0	0	1	1	1	0	0
4201	1	1	1	1	0	1	1	0	1	0
4204	1	1	1	0	0	1	1	0	1	0
4228	1	1	1	1	1	1	1	1	1	1
4259	1	1	1	1	1	1	1	1	1	1
4314	1	1	0	0	0	1	1	1	0	0
4315	1	1	0	0	0	1	1	1	0	0
4395	1	1	0	0	0	1	1	1	0	0
4398	1	1	1	1	1	1	1	1	1	0
5171	1	1	1	1	0	1	1	1	1	1
6986	1	1	1	1	0	1	1	0	1	0
7891	1	1	1	1	0	1	1	0	1	0
7892	1	1	1	1	0	1	1	0	1	0
8138	1	1	1	1	0	1	1	1	1	0
8139	1	1	1	1	0	1	1	1	1	1
8140	1	1	1	1	1	1	1	1	1	1
8141	1	1	1	1	1	1	1	1	1	1
8142	1	1	1	1	0	1	1	1	1	1
8143	1	1	1	1	0	1	1	1	1	1
8144	1	1	0	0	0	1	1	1	0	0
8145	1	1	1	1	0	1	1	1	1	1
8146	1	1	1	1	1	1	1	1	1	1
8147	1	1	1	1	1	1	1	1	1	1
8148	1	1	1	1	0	1	1	1	1	1
8149	1	1	1	1	1	1	1	1	1	1
8150	1	1	0	0	0	1	1	1	0	1
8151	1	1	1	1	1	1	1	1	1	1
8152	1	1	1	1	0	1	1	1	1	1
8153	1	1	1	1	1	1	1	1	1	1
8155	1	1	1	1	0	1	1	1	1	1
8156	1	1	0	0	0	1	1	1	0	0
8158	1	1	1	1	0	1	1	1	1	1
8162	1	1	1	1	1	1	1	1	1	1
8163	1	1	1	1	1	1	1	1	1	1
8164	1	1	1	1	0	1	1	1	1	1
8165	1	1	1	1	1	1	1	1	1	1
8166	1	1	1	1	1	1	1	1	1	1
8167	1	1	1	1	0	1	1	1	1	1
8168	1	1	0	0	0	1	1	1	0	1
8169	1	1	1	0	0	1	1	0	1	0
8170	1	1	1	1	0	1	1	1	1	1
8171	1	1	1	1	0	1	1	1	1	1
8172	1	1	1	1	1	1	1	1	1	1
8173	1	1	1	1	0	1	1	1	1	1
8174	1	1	1	1	0	1	1	1	1	1
8176	1	1	1	1	0	1	1	1	1	1
8177	1	1	1	0	0	1	1	0	1	0
8178	1	1	1	1	1	1	1	1	1	1
8179	1	1	1	1	0	1	1	1	1	1
8180	1	1	1	1	1	1	1	1	1	1
8181	1	1	1	0	0	1	1	0	1	0
8182	1	1	1	1	1	1	1	1	1	1
8682	1	1	1	1	0	1	1	0	1	0
9214	1	1	1	1	1	1	1	1	1	1
9215	1	1	1	1	1	1	1	1	1	1
10436	1	1	1	1	0	1	1	0	1	0
10479	1	1	1	1	0	1	1	0	1	0
10487	1	1	1	1	0	1	1	0	1	0
10499	1	1	1	1	0	1	1	0	1	0
10500	1	1	1	1	0	1	1	0	1	0
10705	1	1	1	0	0	1	1	0	1	0
10735	1	1	1	1	0	1	1	0	1	0
10756	1	1	1	1	0	1	1	0	1	0
10758	1	1	0	0	0	1	1	1	0	0
10812	1	1	0	0	0	1	1	1	0	0
10830	1	1	1	0	0	1	1	0	1	0
10837	1	1	0	0	0	1	1	1	0	0
10847	1	1	1	1	0	1	1	0	1	0
10848	1	1	1	1	0	1	1	0	1	0
10913	1	1	1	1	0	1	1	0	1	0
10914	1	1	1	1	0	1	1	0	1	0
10932	1	1	0	0	0	1	1	1	0	0
10961	1	1	1	1	1	1	1	1	1	1
11389	1	1	1	1	0	1	1	1	1	1
12672	1	1	1	0	0	1	1	0	1	0
13066	1	1	1	1	1	1	1	1	1	1
13420	1	1	1	1	0	1	1	0	1	0
14595	1	1	1	0	0	1	1	0	1	0
14597	1	1	0	0	0	1	1	1	0	1
14745	1	1	1	1	0	1	1	0	1	0
14746	1	1	1	1	0	1	1	1	1	1
14765	1	1	1	1	0	1	1	0	1	0
14776	1	1	1	1	1	1	1	1	1	1
14777	1	1	1	1	1	1	1	1	1	1
14782	1	1	1	1	1	1	1	1	1	1
14923	1	1	1	0	0	1	1	0	1	0
15024	1	1	0	0	0	1	1	1	0	1
15035	1	1	1	1	0	1	1	0	1	0
15152	1	1	1	1	0	1	1	0	1	0
15154	1	1	1	1	0	1	1	0	1	0
15172	1	1	1	1	1	1	1	1	1	1
15173	1	1	1	1	1	1	1	1	1	1
15174	1	1	1	1	0	1	1	0	1	0
15176	1	1	1	1	0	1	1	0	1	0
15238	1	1	1	1	0	1	1	0	1	0
15242	1	1	1	1	0	1	1	0	1	0
15249	1	1	1	1	1	1	1	1	1	1
15255	1	1	0	0	0	1	1	1	0	1
15259	1	1	1	1	1	1	1	1	1	1
15308	1	1	1	1	0	1	1	0	1	0
15313	1	1	1	1	1	1	1	1	1	1
15315	1	1	1	1	0	1	1	0	1	0
15316	1	1	1	1	0	1	1	0	1	0
15319	1	1	1	1	0	1	1	0	1	0
15321	1	1	1	1	1	1	1	1	1	1
15330	1	1	1	1	0	1	1	0	1	0
15336	1	1	1	1	0	1	1	0	1	0
15342	1	1	1	1	0	1	1	0	1	0
15344	1	1	1	1	0	1	1	0	1	0
15623	1	1	1	1	0	1	1	0	1	0
15630	1	1	1	1	0	1	1	0	1	0
17191	1	1	1	1	0	1	1	0	1	0
17192	1	1	1	1	0	1	1	0	1	0
17193	1	1	1	1	0	1	1	0	1	0
17194	1	1	1	1	0	1	1	0	1	0
17195	1	1	1	1	0	1	1	0	1	0
17196	1	1	1	1	0	1	1	0	1	0
17197	1	1	1	1	0	1	1	0	1	0
18738	1	1	1	1	0	1	1	0	1	0
18968	1	1	1	1	0	1	1	1	1	1
18969	1	1	1	1	0	1	1	0	1	0
19023	1	1	1	1	1	1	1	1	1	1
19024	1	1	0	0	0	1	1	1	0	0
19025	1	1	1	1	1	1	1	1	1	1
19026	1	1	1	1	0	1	1	0	1	0
19027	1	1	0	0	0	1	1	1	0	0
19028	1	1	1	1	1	1	1	1	1	1
19029	1	1	1	1	0	1	1	1	1	1
19030	1	1	1	1	0	1	1	0	1	0
19031	1	1	1	1	1	1	1	1	1	1
19032	1	1	0	0	0	1	1	1	0	0
19260	1	1	1	1	1	1	1	1	1	1
19261	1	1	1	0	0	1	1	0	1	0
19262	1	1	1	1	0	1	1	1	1	1
19263	1	1	1	1	0	1	1	0	1	0
19264	1	1	1	1	0	1	1	1	1	1
19265	1	1	1	1	0	1	1	1	1	1
19266	1	1	1	1	0	1	1	0	1	0
19357	1	1	1	1	0	1	1	1	1	1
19358	1	1	1	1	0	1	1	0	1	0
19359	1	1	1	1	0	1	1	1	1	1
19361	1	1	1	1	0	1	1	0	1	0
19362	1	1	1	1	1	1	1	1	1	1
19364	1	1	1	1	1	1	1	1	1	1
19365	1	1	1	1	0	1	1	0	1	0
19505	1	1	1	1	0	1	1	0	1	0
19957	1	1	1	1	0	1	1	0	1	0
19958	1	1	1	1	0	1	1	1	1	1
19959	1	1	1	0	0	1	1	0	1	0
19960	1	1	1	1	1	1	1	0	1	0
19961	1	1	1	1	0	1	1	0	1	0
19962	1	1	1	1	1	1	1	0	1	0
19963	1	1	1	1	1	1	1	0	1	0
19964	1	1	1	1	1	1	1	0	1	0
19965	1	1	1	1	0	1	1	1	1	1
19966	1	1	1	1	1	1	1	1	1	1
19967	1	1	1	1	0	1	1	0	1	0
19968	1	1	1	1	0	1	1	0	1	0
19969	1	1	1	1	0	1	1	1	1	1
19970	1	1	1	1	1	1	1	0	1	0
19971	1	1	1	1	0	1	1	0	1	0
19972	1	1	1	1	0	1	1	0	1	0
19973	1	1	1	1	1	1	1	1	1	1
19974	1	1	1	1	0	1	1	1	1	1
19975	1	1	1	1	1	1	1	1	1	1
19976	1	1	1	1	1	1	1	0	1	0
19977	1	1	1	1	1	1	1	0	1	0
19978	1	1	1	1	0	1	1	0	1	0
19979	1	1	1	1	1	1	1	0	1	0
19980	1	1	1	1	1	1	1	0	1	0
19981	1	1	1	1	1	1	1	0	1	0
19982	1	1	1	1	0	1	1	1	1	1
19983	1	1	1	1	1	1	1	1	1	1
19984	1	1	1	1	0	1	1	0	1	0
19985	1	1	0	0	0	1	1	1	0	0
19986	1	1	1	1	1	1	1	1	1	1
19987	1	1	1	1	1	1	1	1	1	1
19988	1	1	1	1	1	1	1	0	1	0
19989	1	1	1	1	0	1	1	0	1	0
19990	1	1	1	1	1	1	1	1	1	1
19991	1	1	1	1	0	1	1	1	1	1
19992	1	1	1	0	0	1	1	0	1	0
19993	1	1	1	1	0	1	1	1	1	1
19994	1	1	1	1	0	1	1	1	1	1
19995	1	1	1	1	1	1	1	1	1	1
19996	1	1	1	1	1	1	1	1	1	1
19997	1	1	1	1	1	1	1	1	1	1
19998	1	1	1	1	1	1	1	0	1	0
19999	1	1	1	1	1	1	1	1	1	1
20000	1	1	1	1	1	1	1	1	1	1
20001	1	1	1	1	1	1	1	1	1	1
20002	1	1	1	1	0	1	1	0	1	0
20003	1	1	1	1	0	1	1	0	1	0
20004	1	1	1	0	0	1	1	0	1	0
20005	1	1	0	0	0	1	1	1	0	0
20006	1	1	1	1	1	1	1	0	1	0
20007	1	1	1	1	0	1	1	1	1	1
20008	1	1	1	1	0	1	1	1	1	1
20009	1	1	1	1	0	1	1	1	1	1
20010	1	1	0	0	0	1	1	1	0	0
20011	1	1	1	1	0	1	1	0	1	0
20012	1	1	1	1	1	1	1	1	1	1
20013	1	1	1	1	0	1	1	1	1	1
20014	1	1	1	1	0	1	1	1	1	0
20015	1	1	1	1	0	1	1	1	1	1
20016	1	1	0	0	0	1	1	1	0	1
20017	1	1	1	1	1	1	1	1	1	1
20018	1	1	1	1	0	1	1	1	1	1
20019	1	1	1	1	1	1	1	1	1	1
20020	1	1	1	1	1	1	1	1	1	1
20021	1	1	1	1	1	1	1	1	1	1
20022	1	1	1	1	0	1	1	1	1	1
20023	1	1	1	1	0	1	1	1	1	1
20024	1	1	1	1	0	1	1	1	1	1
20025	1	1	1	1	0	1	1	1	1	1
20026	1	1	1	1	1	1	1	1	1	1
20027	1	1	1	1	1	1	1	1	1	1
20028	1	1	1	1	1	1	1	1	1	1
20029	1	1	1	1	1	1	1	1	1	1
20030	1	1	1	1	1	1	1	1	1	1
20031	1	1	1	1	0	1	1	1	1	1
20032	1	1	1	1	1	1	1	0	1	0
20033	1	1	1	1	1	1	1	0	1	0
20034	1	1	1	1	0	1	1	1	1	1
20035	1	1	1	1	0	1	1	1	1	1
20036	1	1	1	1	1	1	1	1	1	1
20037	1	1	1	1	0	1	1	1	1	1
20038	1	1	1	1	1	1	1	1	1	1
20039	1	1	1	1	1	1	1	1	1	1
20040	1	1	1	1	1	1	1	1	1	1
20041	1	1	1	1	1	1	1	0	1	0
20042	1	1	1	1	1	1	1	1	1	1
20043	1	1	1	1	0	1	1	1	1	1
20044	1	1	1	1	1	1	1	1	1	1
20045	1	1	1	1	0	1	1	1	1	1
20046	1	1	1	1	0	1	1	1	1	1
20047	1	1	1	1	1	1	1	1	1	1
20048	1	1	1	1	0	1	1	1	1	1
20049	1	1	0	0	0	1	1	1	0	0
20050	1	1	1	1	1	1	1	1	1	1
20051	1	1	1	1	0	1	1	0	1	0
20052	1	1	1	1	0	1	1	1	1	1
20053	1	1	1	1	1	1	1	1	1	1
20054	1	1	1	1	1	1	1	1	1	1
20055	1	1	1	1	0	1	1	0	1	0
20056	1	1	1	1	0	1	1	1	1	1
20057	1	1	1	1	0	1	1	0	1	0
20058	1	1	1	1	0	1	1	0	1	0
20059	1	1	1	1	0	1	1	1	1	1
20060	1	1	1	1	0	1	1	1	1	1
20061	1	1	1	1	0	1	1	1	1	1
20062	1	1	1	1	0	1	1	0	1	0
20063	1	1	1	1	0	1	1	1	1	1
20064	1	1	1	1	0	1	1	1	1	1
20065	1	1	1	1	0	1	1	1	1	1
20066	1	1	1	1	0	1	1	0	1	0
20067	1	1	1	1	1	1	1	0	1	0
20068	1	1	0	0	0	1	1	1	0	0
20069	1	1	1	1	0	1	1	1	1	1
20070	1	1	0	0	0	1	1	1	0	0
20071	1	1	0	0	0	1	1	1	0	1
20072	1	1	1	1	1	1	1	1	1	1
20073	1	1	0	0	0	1	1	1	0	0
20074	1	1	1	1	1	1	1	0	1	0
20075	1	1	1	1	0	1	1	1	1	1
20076	1	1	1	1	0	1	1	0	1	0
20077	1	1	1	0	0	1	1	0	1	0
20078	1	1	1	1	0	1	1	1	1	1
20079	1	1	0	0	0	1	1	1	0	1
20080	1	1	0	0	0	1	1	1	0	0
20081	1	1	1	1	0	1	1	1	1	1
20082	1	1	1	1	0	1	1	1	1	1
20083	1	1	1	1	1	1	1	1	1	1
20084	1	1	1	0	0	1	1	1	1	1
20085	1	1	1	1	1	1	1	1	1	1
20086	1	1	0	0	0	1	1	1	0	0
20087	1	1	1	1	0	1	1	1	1	1
20088	1	1	0	0	0	1	1	1	0	1
20089	1	1	1	1	0	1	1	0	1	0
20090	1	1	1	1	0	1	1	1	1	1
20091	1	1	1	1	0	1	1	0	1	0
20092	1	1	1	1	0	1	1	0	1	0
20093	1	1	0	0	0	1	1	1	0	0
20094	1	1	1	1	0	1	1	0	1	0
20095	1	1	1	1	0	1	1	1	1	1
20096	1	1	1	1	0	1	1	1	1	1
20097	1	1	1	1	0	1	1	0	1	0
20098	1	1	1	1	1	1	1	1	1	1
20099	1	1	1	1	1	1	1	0	1	0
20100	1	1	1	1	1	1	1	1	1	1
20101	1	1	1	1	1	1	1	1	1	1
20102	1	1	1	1	0	1	1	1	1	1
20103	1	1	1	1	0	1	1	1	1	1
20104	1	1	1	1	1	1	1	0	1	0
20105	1	1	1	1	0	1	1	0	1	0
20106	1	1	1	1	0	1	1	1	1	1
20107	1	1	1	1	0	1	1	0	1	0
20108	1	1	1	1	0	1	1	0	1	0
20109	1	1	1	1	0	1	1	0	1	0
20110	1	1	1	1	0	1	1	1	1	1
20111	1	1	1	1	1	1	1	1	1	1
20112	1	1	1	1	1	1	1	1	1	1
20113	1	1	1	1	0	1	1	0	1	0
20114	1	1	1	1	1	1	1	1	1	1
20115	1	1	1	1	1	1	1	1	1	1
20116	1	1	0	0	0	1	1	1	0	0
20117	1	1	1	1	0	1	1	0	1	0
20118	1	1	1	1	0	1	1	1	1	1
20119	1	1	1	1	0	1	1	1	1	1
20120	1	1	1	1	1	1	1	1	1	1
20121	1	1	1	1	0	1	1	1	1	1
20122	1	1	1	1	0	1	1	1	1	1
20123	1	1	0	0	0	1	1	1	0	0
20124	1	1	1	1	1	1	1	1	1	1
20125	1	1	1	1	0	1	1	0	1	0
20126	1	1	1	1	1	1	1	1	1	1
20127	1	1	1	1	0	1	1	0	1	0
20128	1	1	1	1	1	1	1	0	1	0
20129	1	1	1	1	1	1	1	0	1	0
20130	1	1	1	1	0	1	1	1	1	1
20131	1	1	1	1	0	1	1	1	1	1
20132	1	1	1	1	1	1	1	1	1	1
20133	1	1	1	1	1	1	1	1	1	1
20134	1	1	1	1	0	1	1	0	1	0
20135	1	1	1	1	1	1	1	0	1	0
20136	1	1	1	1	1	1	1	0	1	0
20137	1	1	0	0	0	1	1	1	0	0
20138	1	1	1	1	0	1	1	1	1	1
20139	1	1	1	1	1	1	1	1	1	1
20140	1	1	1	1	0	1	1	1	1	1
20142	1	1	0	0	0	1	1	1	0	0
20143	1	1	1	1	1	1	1	0	1	0
20144	1	1	1	1	0	1	1	1	1	1
20145	1	1	0	0	0	1	1	1	0	0
20147	1	1	1	1	1	1	1	1	1	1
20148	1	1	1	1	0	1	1	0	1	0
20149	1	1	1	1	0	1	1	1	1	1
20150	1	1	1	1	0	1	1	0	1	0
20151	1	1	1	0	0	1	1	0	1	0
20152	1	1	0	0	0	1	1	1	0	0
20153	1	1	1	1	1	1	1	1	1	1
20154	1	1	1	1	0	1	1	0	1	0
20155	1	1	1	1	0	1	1	0	1	0
20156	1	1	1	1	1	1	1	1	1	1
20157	1	1	1	1	0	1	1	0	1	0
20158	1	1	1	1	0	1	1	0	1	0
20159	1	1	1	1	1	1	1	1	1	1
20160	1	1	0	0	0	1	1	1	0	0
20161	1	1	1	1	1	1	1	1	1	1
20162	1	1	1	1	0	1	1	1	1	1
20163	1	1	1	1	1	1	1	1	1	1
20164	1	1	1	1	1	1	1	0	1	0
20165	1	1	1	1	0	1	1	1	1	1
20166	1	1	1	1	0	1	1	1	1	1
20167	1	1	0	0	0	1	1	1	0	0
20168	1	1	1	1	1	1	1	1	1	1
20169	1	1	1	1	1	1	1	0	1	0
20170	1	1	1	1	1	1	1	1	1	1
20172	1	1	1	1	0	1	1	0	1	0
20173	1	1	1	1	0	1	1	1	1	1
20174	1	1	1	1	0	1	1	0	1	0
20175	1	1	1	1	0	1	1	1	1	1
20176	1	1	1	1	1	1	1	1	1	1
20177	1	1	1	1	0	1	1	1	1	1
20178	1	1	1	1	1	1	1	1	1	1
20179	1	1	1	1	1	1	1	1	1	1
20180	1	1	1	1	0	1	1	0	1	0
20181	1	1	0	0	0	1	1	1	0	0
20182	1	1	1	0	0	1	1	0	1	0
20183	1	1	1	1	1	1	1	1	1	1
20184	1	1	1	0	0	1	1	0	1	0
20185	1	1	0	0	0	1	1	1	0	0
20186	1	1	0	0	0	1	1	1	0	0
20187	1	1	1	1	0	1	1	1	1	1
20188	1	1	1	1	0	1	1	1	1	1
20189	1	1	0	0	0	1	1	1	0	0
20190	1	1	0	0	0	1	1	1	0	0
20191	1	1	1	1	1	1	1	1	1	1
20192	1	1	1	1	0	1	1	1	1	1
20193	1	1	1	1	1	1	1	0	1	0
20194	1	1	1	1	1	1	1	1	1	1
20195	1	1	1	1	0	1	1	0	1	0
20196	1	1	1	1	0	1	1	0	1	0
20197	1	1	1	1	1	1	1	0	1	0
20198	1	1	1	1	0	1	1	0	1	0
20199	1	1	1	1	0	1	1	1	1	1
20200	1	1	0	0	0	1	1	1	0	0
20201	1	1	1	1	0	1	1	0	1	0
20202	1	1	1	1	0	1	1	0	1	0
20203	1	1	0	0	0	1	1	1	0	0
20204	1	1	1	1	1	1	1	0	1	0
20205	1	1	1	1	0	1	1	1	1	1
20206	1	1	1	1	1	1	1	1	1	1
20207	1	1	1	1	0	1	1	1	1	1
20208	1	1	0	0	0	1	1	1	0	0
20209	1	1	1	1	0	1	1	1	1	1
20210	1	1	1	1	0	1	1	1	1	1
20211	1	1	1	1	0	1	1	1	1	1
20212	1	1	1	1	0	1	1	0	1	0
20213	1	1	1	1	0	1	1	0	1	0
20214	1	1	0	0	0	1	1	1	0	0
20215	1	1	1	1	0	1	1	0	1	0
20216	1	1	1	1	0	1	1	0	1	0
20217	1	1	1	1	1	1	1	1	1	1
20218	1	1	0	0	0	1	1	1	0	1
20219	1	1	1	1	1	1	1	1	1	1
20220	1	1	1	1	0	1	1	1	1	1
20221	1	1	1	1	1	1	1	1	1	1
20222	1	1	1	1	0	1	1	0	1	0
20223	1	1	1	1	1	1	1	1	1	1
20224	1	1	1	1	1	1	1	0	1	0
20225	1	1	1	1	1	1	1	1	1	1
20226	1	1	1	1	0	1	1	0	1	0
20227	1	1	1	1	1	1	1	1	1	1
20228	1	1	1	1	0	1	1	1	1	1
20229	1	1	1	1	0	1	1	1	1	1
20230	1	1	1	1	0	1	1	1	1	1
20231	1	1	1	1	1	1	1	1	1	1
20232	1	1	1	1	1	1	1	1	1	1
20233	1	1	1	1	0	1	1	1	1	1
20234	1	1	1	0	0	1	1	0	1	0
20235	1	1	1	1	0	1	1	1	1	1
20236	1	1	0	0	0	1	1	1	0	0
20237	1	1	1	1	0	1	1	1	1	1
20238	1	1	1	1	1	1	1	1	1	1
20239	1	1	0	0	0	1	1	1	0	0
20240	1	1	1	1	0	1	1	1	1	1
20241	1	1	1	1	0	1	1	0	1	0
20242	1	1	0	0	0	1	1	0	0	0
20243	1	1	1	1	0	1	1	0	1	0
20244	1	1	0	0	0	1	1	1	0	1
20245	1	1	1	1	1	1	1	0	1	0
20246	1	1	0	0	0	1	1	1	0	0
20247	1	1	1	1	0	1	1	0	1	0
20248	1	1	1	1	0	1	1	1	1	1
20249	1	1	1	1	0	1	1	1	1	1
20250	1	1	1	1	1	1	1	1	1	1
20251	1	1	1	1	0	1	1	1	1	1
20252	1	1	1	1	0	1	1	1	1	1
20253	1	1	0	0	0	1	1	1	0	0
20254	1	1	1	1	0	1	1	1	1	1
20255	1	1	0	0	0	1	1	1	0	0
20256	1	1	1	1	1	1	1	0	1	0
20257	1	1	0	0	0	1	1	1	0	1
20258	1	1	1	0	0	1	1	0	1	0
20259	1	1	1	1	0	1	1	1	1	1
20260	1	1	1	1	1	1	1	1	1	1
20261	1	1	1	1	0	1	1	1	1	1
20263	1	1	1	1	0	1	1	0	1	0
20264	1	1	1	1	1	1	1	0	1	0
20265	1	1	1	1	1	1	1	1	1	1
20266	1	1	0	0	0	1	1	1	0	0
20267	1	1	1	1	1	1	1	1	1	1
20268	1	1	1	1	0	1	1	1	1	1
20269	1	1	1	1	0	1	1	1	1	1
20270	1	1	1	1	0	1	1	1	1	1
20271	1	1	1	1	0	1	1	1	1	1
20272	1	1	1	1	1	1	1	1	1	1
20273	1	1	1	1	0	1	1	1	1	1
20274	1	1	1	1	1	1	1	1	1	1
20275	1	1	1	1	0	1	1	1	1	1
20276	1	1	0	0	0	1	1	1	0	0
20277	1	1	1	1	0	1	1	1	1	0
20278	1	1	1	1	0	1	1	1	1	1
20279	1	1	1	1	0	1	1	1	1	1
20280	1	1	1	1	0	1	1	0	1	0
20281	1	1	1	1	1	1	1	0	1	0
20282	1	1	1	1	1	1	1	1	1	1
20283	1	1	0	0	0	1	1	1	0	0
20284	1	1	1	1	0	1	1	0	1	0
20285	1	1	1	1	1	1	1	1	1	1
20286	1	1	1	1	1	1	1	0	1	0
20287	1	1	1	1	0	1	1	1	1	1
20288	1	1	1	1	0	1	1	0	1	0
20289	1	1	1	1	0	1	1	0	1	0
20290	1	1	0	0	0	1	1	1	0	0
20291	1	1	1	1	0	1	1	1	1	1
20292	1	1	1	1	1	1	1	1	1	1
20293	1	1	1	1	0	1	1	0	1	0
20294	1	1	1	1	0	1	1	1	1	1
20295	1	1	1	1	0	1	1	1	1	1
20296	1	1	1	1	1	1	1	1	1	1
20297	1	1	1	1	1	1	1	1	1	1
20298	1	1	1	1	0	1	1	1	1	1
20299	1	1	1	1	0	1	1	0	1	0
20300	1	1	0	0	0	1	1	1	0	0
20301	1	1	1	1	0	1	1	0	1	0
20302	1	1	1	1	1	1	1	0	1	0
20303	1	1	1	1	0	1	1	1	1	1
20304	1	1	1	1	0	1	1	0	1	0
20305	1	1	1	1	0	1	1	0	1	0
20306	1	1	1	1	0	1	1	1	1	1
20307	1	1	1	1	0	1	1	1	1	1
20308	1	1	1	1	1	1	1	1	1	1
20309	1	1	1	1	1	1	1	0	1	0
20310	1	1	1	1	1	1	1	1	1	1
20311	1	1	1	1	1	1	1	1	1	1
20312	1	1	1	1	0	1	1	1	1	1
20313	1	1	0	0	0	1	1	1	0	0
20314	1	1	1	1	1	1	1	0	1	0
20315	1	1	1	1	1	1	1	0	1	0
20316	1	1	1	1	0	1	1	1	1	1
20317	1	1	1	1	1	1	1	0	1	0
20318	1	1	1	1	1	1	1	1	1	1
20319	1	1	1	1	0	1	1	1	1	1
20320	1	1	1	1	0	1	1	1	1	1
20321	1	1	1	1	1	1	1	0	1	0
20322	1	1	1	1	1	1	1	1	1	1
20323	1	1	1	1	1	1	1	1	1	1
20324	1	1	1	1	0	1	1	0	1	0
20325	1	1	1	1	0	1	1	0	1	0
20326	1	1	1	1	1	1	1	1	1	1
20327	1	1	1	1	0	1	1	1	1	1
20328	1	1	0	0	0	1	1	1	0	1
20329	1	1	1	1	0	1	1	0	1	0
20330	1	1	1	1	0	1	1	0	1	0
20331	1	1	1	1	0	1	1	1	1	1
20332	1	1	1	1	0	1	1	1	1	1
20333	1	1	0	0	0	1	1	1	0	0
20334	1	1	1	1	0	1	1	0	1	0
20335	1	1	1	1	1	1	1	0	1	0
20336	1	1	1	1	0	1	1	0	1	0
20338	1	1	1	1	1	1	1	1	1	1
20339	1	1	1	1	1	1	1	0	1	0
20340	1	1	1	1	0	1	1	1	1	1
20342	1	1	1	1	0	1	1	1	1	1
20343	1	1	0	0	0	1	1	1	0	0
20344	1	1	1	1	0	1	1	1	1	1
20345	1	1	1	1	0	1	1	0	1	0
20346	1	1	1	1	1	1	1	0	1	0
20347	1	1	1	1	1	1	1	0	1	0
20348	1	1	1	1	0	1	1	1	1	1
20349	1	1	1	1	1	1	1	1	1	1
20350	1	1	1	0	0	1	1	0	1	0
20351	1	1	1	1	1	1	1	0	1	0
20352	1	1	1	1	1	1	1	1	1	1
20353	1	1	1	1	1	1	1	1	1	1
20354	1	1	1	1	0	1	1	1	1	1
20355	1	1	1	1	1	1	1	1	1	1
20356	1	1	1	1	0	1	1	0	1	0
20357	1	1	1	1	0	1	1	1	1	1
20358	1	1	1	1	0	1	1	0	1	0
20359	1	1	1	1	0	1	1	0	1	0
20360	1	1	1	1	0	1	1	0	1	0
20361	1	1	1	1	0	1	1	0	1	0
20362	1	1	1	1	0	1	1	1	1	1
20363	1	1	1	1	1	1	1	0	1	0
20364	1	1	0	0	0	1	1	1	0	0
20365	1	1	1	1	1	1	1	1	1	1
20366	1	1	1	1	1	1	1	1	1	1
20367	1	1	1	1	1	1	1	1	1	1
20368	1	1	1	1	0	1	1	0	1	0
20369	1	1	1	1	0	1	1	0	1	0
20370	1	1	1	1	1	1	1	1	1	1
20371	1	1	0	0	0	1	1	1	0	0
20372	1	1	1	1	1	1	1	0	1	0
20373	1	1	1	1	1	1	1	0	1	0
20374	1	1	1	1	1	1	1	1	1	1
20375	1	1	1	1	1	1	1	1	1	1
20376	1	1	1	1	0	1	1	1	1	1
20377	1	1	1	1	0	1	1	1	1	1
20378	1	1	1	1	0	1	1	0	1	0
20379	1	1	1	1	1	1	1	0	1	0
20380	1	1	1	1	1	1	1	0	1	0
20381	1	1	1	1	0	1	1	0	1	0
20382	1	1	1	1	1	1	1	1	1	1
20383	1	1	1	1	1	1	1	0	1	0
20384	1	1	0	0	0	1	1	1	0	0
20385	1	1	1	1	1	1	1	1	1	1
20386	1	1	1	1	0	1	1	1	1	1
20387	1	1	1	1	1	1	1	1	1	1
20388	1	1	1	1	1	1	1	1	1	1
20389	1	1	1	0	0	1	1	0	1	0
20390	1	1	0	0	0	1	1	1	0	0
20391	1	1	0	0	0	1	1	1	0	1
20392	1	1	1	1	0	1	1	0	1	0
20393	1	1	1	1	1	1	1	1	1	1
20394	1	1	1	1	0	1	1	0	1	0
20395	1	1	1	1	0	1	1	1	1	1
20396	1	1	1	1	0	1	1	1	1	1
20397	1	1	0	0	0	1	1	1	0	1
20398	1	1	1	0	0	1	1	0	1	0
20399	1	1	1	1	1	1	1	1	1	1
20400	1	1	0	0	0	1	1	1	0	0
20401	1	1	1	1	1	1	1	1	1	1
20402	1	1	1	1	1	1	1	1	1	1
20403	1	1	1	1	1	1	1	1	1	1
20404	1	1	1	1	1	1	1	0	1	0
20405	1	1	0	0	0	1	1	1	0	0
20406	1	1	0	0	0	1	1	1	0	1
20407	1	1	1	1	0	1	1	0	1	0
20408	1	1	1	1	0	1	1	0	1	0
20409	1	1	1	1	1	1	1	1	1	1
20410	1	1	1	1	0	1	1	0	1	0
20411	1	1	1	1	0	1	1	1	1	1
20412	1	1	0	0	0	1	1	1	0	0
20413	1	1	1	1	1	1	1	1	1	1
20414	1	1	1	1	1	1	1	0	1	0
20415	1	1	1	1	0	1	1	0	1	0
20416	1	1	1	1	0	1	1	1	1	1
20417	1	1	1	1	0	1	1	1	1	1
20418	1	1	1	1	0	1	1	1	1	1
20419	1	1	1	1	0	1	1	0	1	0
20420	1	1	1	0	0	1	1	0	1	0
20421	1	1	1	1	0	1	1	0	1	0
20422	1	1	1	1	1	1	1	1	1	1
20423	1	1	1	1	0	1	1	1	1	1
20424	1	1	1	1	0	1	1	0	1	0
20425	1	1	1	1	1	1	1	1	1	1
20426	1	1	0	0	0	1	1	1	0	0
20427	1	1	1	1	1	1	1	1	1	1
20428	1	1	0	0	0	1	1	1	0	1
20429	1	1	1	1	1	1	1	1	1	1
20430	1	1	1	1	1	1	1	0	1	0
20431	1	1	1	1	1	1	1	1	1	1
20432	1	1	0	0	0	1	1	1	0	0
20433	1	1	1	1	1	1	1	0	1	0
20434	1	1	1	1	1	1	1	1	1	1
20435	1	1	1	1	0	1	1	0	1	0
20436	1	1	1	1	0	1	1	0	1	0
20437	1	1	1	1	1	1	1	1	1	1
20438	1	1	1	1	1	1	1	1	1	1
20439	1	1	1	1	0	1	1	1	1	1
20440	1	1	1	1	1	1	1	0	1	0
20441	1	1	0	0	0	1	1	1	0	1
20442	1	1	1	1	1	1	1	1	1	1
20443	1	1	1	1	0	1	1	0	1	0
20444	1	1	1	1	0	1	1	0	1	0
20445	1	1	1	1	0	1	1	0	1	0
20446	1	1	1	1	0	1	1	1	1	1
20447	1	1	1	1	0	1	1	1	1	0
20448	1	1	1	1	0	1	1	0	1	0
20449	1	1	1	1	0	1	1	0	1	0
20450	1	1	1	1	1	1	1	1	1	1
20451	1	1	1	1	1	1	1	0	1	0
20452	1	1	1	1	1	1	1	1	1	1
20453	1	1	1	1	0	1	1	1	1	1
20454	1	1	1	1	1	1	1	0	1	0
20455	1	1	1	1	1	1	1	1	1	1
20456	1	1	1	1	0	1	1	1	1	1
20457	1	1	0	0	0	1	1	1	0	1
20458	1	1	1	1	0	1	1	1	1	1
20459	1	1	1	1	1	1	1	0	1	0
20460	1	1	1	1	0	1	1	0	1	0
20461	1	1	1	1	0	1	1	0	1	0
20462	1	1	1	1	0	1	1	0	1	0
20470	1	1	1	1	0	1	1	0	1	0
20477	1	1	1	1	1	1	1	0	1	0
20562	1	1	1	1	0	1	1	1	1	1
20563	1	1	1	1	0	1	1	1	1	1
20564	1	1	1	1	1	1	1	1	1	1
20566	1	1	1	1	1	1	1	0	1	0
20567	1	1	1	1	1	1	1	0	1	0
20568	1	1	1	1	1	1	1	1	1	1
20736	1	1	1	1	0	1	1	1	1	1
20737	1	1	1	1	1	1	1	1	1	1
20738	1	1	1	1	0	1	1	0	1	0
20739	1	1	1	1	0	1	1	1	1	1
20740	1	1	1	1	1	1	1	1	1	1
20741	1	1	0	0	0	1	1	1	0	1
20742	1	1	0	0	0	1	1	1	0	0
20743	1	1	1	1	1	1	1	1	1	1
20744	1	1	1	1	0	1	1	1	1	1
20745	1	1	1	1	1	1	1	1	1	1
20746	1	1	1	1	0	1	1	1	1	1
20747	1	1	1	1	1	1	1	1	1	1
20748	1	1	0	0	0	1	1	1	0	0
20749	1	1	1	1	0	1	1	1	1	1
20750	1	1	1	1	1	1	1	1	1	1
20751	1	1	1	1	1	1	1	1	1	1
20752	1	1	1	1	0	1	1	1	1	1
20753	1	1	0	0	0	1	1	1	0	0
20754	1	1	1	1	0	1	1	1	1	1
20755	1	1	0	0	0	1	1	1	0	0
20756	1	1	1	1	1	1	1	1	1	1
20757	1	1	1	1	0	1	1	0	1	0
20758	1	1	1	1	0	1	1	0	1	0
20759	1	1	1	1	0	1	1	1	1	1
20760	1	1	1	1	0	1	1	0	1	0
20761	1	1	1	1	0	1	1	1	1	1
20762	1	1	0	0	0	1	1	1	0	0
20763	1	1	1	1	0	1	1	0	1	0
20764	1	1	1	1	0	1	1	0	1	0
20765	1	1	1	1	0	1	1	1	1	1
20766	1	1	1	1	0	1	1	1	1	1
20767	1	1	0	0	0	1	1	1	0	0
20768	1	1	1	0	0	1	1	0	1	0
20769	1	1	1	1	0	1	1	1	1	1
20770	1	1	1	1	0	1	1	0	1	0
20771	1	1	1	1	0	1	1	1	1	1
20772	1	1	1	1	1	1	1	1	1	1
20773	1	1	1	1	0	1	1	0	1	0
20774	1	1	1	1	0	1	1	1	1	1
20775	1	1	1	1	0	1	1	1	1	1
20776	1	1	1	1	1	1	1	1	1	1
20777	1	1	1	0	0	1	1	0	1	0
20778	1	1	1	1	0	1	1	1	1	1
20779	1	1	1	1	1	1	1	1	1	1
20780	1	1	0	0	0	1	1	1	0	1
20781	1	1	1	1	1	1	1	1	1	1
20782	1	1	1	1	0	1	1	0	1	0
20783	1	1	1	1	1	1	1	1	1	1
20784	1	1	1	1	1	1	1	1	1	1
20785	1	1	1	1	0	1	1	0	1	0
20786	1	1	1	1	1	1	1	1	1	1
20787	1	1	1	1	1	1	1	1	1	1
20788	1	1	1	1	0	1	1	0	1	0
20789	1	1	1	1	1	1	1	1	1	1
20790	1	1	0	0	0	1	1	1	0	0
20791	1	1	1	1	1	1	1	1	1	1
20792	1	1	1	1	0	1	1	0	1	0
20793	1	1	0	0	0	1	1	1	0	0
20794	1	1	1	1	1	1	1	1	1	1
20795	1	1	1	1	0	1	1	0	1	0
20796	1	1	1	1	1	1	1	1	1	1
20797	1	1	1	1	0	1	1	0	1	0
20798	1	1	1	1	0	1	1	1	1	1
20799	1	1	1	1	1	1	1	1	1	1
20800	1	1	1	1	0	1	1	0	1	0
20801	1	1	1	1	1	1	1	1	1	1
20802	1	1	1	1	0	1	1	0	1	0
20803	1	1	1	1	0	1	1	1	1	1
20804	1	1	1	0	0	1	1	0	1	0
20805	1	1	1	1	0	1	1	0	1	0
20806	1	1	1	1	0	1	1	1	1	1
20807	1	1	1	1	0	1	1	1	1	1
20808	1	1	1	1	0	1	1	1	1	1
20809	1	1	0	0	0	1	1	1	0	0
20810	1	1	1	1	0	1	1	1	1	1
20881	1	1	1	1	1	1	1	1	1	1
20882	1	1	1	1	1	1	1	1	1	1
20883	1	1	1	1	1	1	1	1	1	1
20884	1	1	1	1	0	1	1	0	1	0
20885	1	1	1	1	0	1	1	0	1	0
20886	1	1	1	1	0	1	1	0	1	0
20887	1	1	1	1	0	1	1	0	1	0
20888	1	1	1	1	0	1	1	0	1	0
20889	1	1	1	1	0	1	1	0	1	0
20890	1	1	1	1	0	1	1	1	1	1
20891	1	1	1	1	0	1	1	1	1	1
20892	1	1	1	1	1	1	1	1	1	1
20893	1	1	1	1	1	1	1	1	1	1
20894	1	1	1	1	1	1	1	1	1	1
20896	1	1	1	1	1	1	1	1	1	1
20897	1	1	1	0	0	1	1	0	1	0
20898	1	1	1	0	0	1	1	0	1	0
20899	1	1	1	1	0	1	1	1	1	1
20900	1	1	1	1	0	1	1	1	1	1
20901	1	1	1	1	0	1	1	1	1	1
20902	1	1	1	1	0	1	1	1	1	1
20903	1	1	1	1	1	1	1	1	1	1
20904	1	1	1	1	1	1	1	1	1	1
20905	1	1	1	1	0	1	1	1	1	1
20906	1	1	1	1	0	1	1	1	1	1
20907	1	1	1	1	0	1	1	0	1	0
20908	1	1	1	1	0	1	1	0	1	0
20909	1	1	1	1	0	1	1	1	1	1
20910	1	1	1	1	0	1	1	1	1	1
20911	1	1	1	1	0	1	1	0	1	0
20912	1	1	1	1	0	1	1	1	1	1
20913	1	1	1	1	0	1	1	1	1	1
20914	1	1	1	1	0	1	1	1	1	1
20915	1	1	1	1	0	1	1	0	1	0
20916	1	1	1	1	0	1	1	0	1	0
20917	1	1	1	1	1	1	1	1	1	1
20918	1	1	1	1	1	1	1	1	1	1
20919	1	1	1	1	0	1	1	1	1	1
20920	1	1	1	1	0	1	1	1	1	1
20921	1	1	1	0	0	1	1	1	1	1
20922	1	1	1	0	0	1	1	1	1	1
20923	1	1	1	1	0	1	1	1	1	1
20924	1	1	1	1	0	1	1	1	1	1
20925	1	1	1	1	0	1	1	1	1	1
20926	1	1	1	1	0	1	1	1	1	1
20927	1	1	0	0	0	1	1	1	0	0
20928	1	1	0	0	0	1	1	1	0	0
20929	1	1	1	1	0	1	1	1	1	1
20930	1	1	1	1	1	1	1	1	1	1
20931	1	1	1	1	1	1	1	1	1	1
20932	1	1	1	1	0	1	1	1	1	1
20933	1	1	1	1	0	1	1	1	1	1
20934	1	1	1	1	0	1	1	1	1	1
20935	1	1	1	1	0	1	1	1	1	1
20936	1	1	1	1	0	1	1	1	1	1
20937	1	1	1	1	0	1	1	1	1	1
20938	1	1	1	1	0	1	1	1	1	1
20939	1	1	1	1	0	1	1	1	1	1
20940	1	1	1	1	0	1	1	1	1	1
20941	1	1	1	1	0	1	1	0	1	0
20942	1	1	1	1	1	1	1	1	1	1
20943	1	1	1	1	1	1	1	1	1	1
20944	1	1	1	1	0	1	1	0	1	0
20945	1	1	1	1	0	1	1	0	1	0
20946	1	1	1	1	0	1	1	1	1	1
20947	1	1	1	1	0	1	1	1	1	1
20948	1	1	1	1	0	1	1	1	1	1
20949	1	1	1	1	0	1	1	1	1	1
20950	1	1	1	1	0	1	1	1	1	1
20951	1	1	1	1	0	1	1	1	1	1
20952	1	1	1	1	0	1	1	1	1	1
20953	1	1	1	1	0	1	1	1	1	1
20954	1	1	1	1	0	1	1	1	1	1
20955	1	1	1	1	0	1	1	1	1	1
20956	1	1	1	1	0	1	1	1	1	1
20957	1	1	1	1	1	1	1	1	1	1
20958	1	1	1	1	1	1	1	1	1	1
20960	1	1	1	0	0	1	1	0	1	0
20961	1	1	1	1	0	1	1	1	1	1
20962	1	1	1	1	0	1	1	1	1	1
20963	1	1	0	0	0	1	1	1	0	0
20964	1	1	0	0	0	1	1	1	0	0
20965	1	1	1	1	1	1	1	1	1	1
20966	1	1	1	1	1	1	1	1	1	1
20967	1	1	1	1	1	1	1	1	1	1
20968	1	1	1	1	1	1	1	1	1	1
20969	1	1	1	1	0	1	1	1	1	1
20970	1	1	1	1	0	1	1	1	1	1
20971	1	1	1	1	0	1	1	1	1	1
20972	1	1	1	1	0	1	1	1	1	1
20973	1	1	1	1	1	1	1	1	1	1
20974	1	1	1	1	1	1	1	1	1	1
20975	1	1	1	1	1	1	1	1	1	1
20976	1	1	1	1	1	1	1	1	1	1
20977	1	1	1	1	0	1	1	1	1	1
20978	1	1	1	1	0	1	1	1	1	1
20979	1	1	1	1	1	1	1	1	1	1
20980	1	1	1	1	1	1	1	1	1	1
20981	1	1	1	1	0	1	1	1	1	1
20982	1	1	1	1	0	1	1	1	1	1
21092	1	1	0	0	0	1	1	1	0	0
21093	1	1	1	1	1	1	1	1	1	1
21094	1	1	1	1	1	1	1	0	1	0
21095	1	1	0	0	0	1	1	1	0	0
21096	1	1	1	1	1	1	1	1	1	1
21097	1	1	1	1	1	1	1	1	1	1
21098	1	1	1	1	0	1	1	1	1	1
21099	1	1	1	1	0	1	1	0	1	0
21100	1	1	1	1	1	1	1	1	1	1
21101	1	1	1	1	0	1	1	1	1	1
21102	1	1	1	1	0	1	1	1	1	1
21103	1	1	1	1	1	1	1	1	1	1
21104	1	1	1	1	1	1	1	1	1	1
21105	1	1	1	1	1	1	1	0	1	0
21106	1	1	1	1	1	1	1	1	1	1
21107	1	1	1	1	1	1	1	0	1	0
21109	1	1	1	1	0	1	1	0	1	0
21110	1	1	1	1	0	1	1	0	1	0
21111	1	1	1	1	0	1	1	1	1	1
21112	1	1	0	0	0	1	1	1	0	1
21113	1	1	0	0	0	1	1	1	0	0
21114	1	1	1	1	0	1	1	0	1	0
21115	1	1	1	1	1	1	1	1	1	1
21116	1	1	1	1	0	1	1	1	1	1
21117	1	1	0	0	0	1	1	1	0	0
21118	1	1	1	1	0	1	1	1	1	1
21119	1	1	1	1	1	1	1	1	1	1
21120	1	1	1	1	0	1	1	1	1	1
21121	1	1	1	1	0	1	1	0	1	0
21122	1	1	1	1	0	1	1	1	1	1
21123	1	1	1	1	0	1	1	0	1	0
21124	1	1	1	1	1	1	1	1	1	1
21125	1	1	1	1	1	1	1	1	1	1
21126	1	1	1	1	0	1	1	1	1	1
21127	1	1	1	1	0	1	1	0	1	0
21128	1	1	1	1	0	1	1	0	1	0
21129	1	1	1	1	0	1	1	0	1	0
21130	1	1	1	1	1	1	1	0	1	0
21131	1	1	1	1	1	1	1	1	1	1
21132	1	1	1	1	1	1	1	1	1	1
21133	1	1	1	1	1	1	1	1	1	1
21134	1	1	1	1	0	1	1	0	1	0
21137	1	1	1	1	0	1	1	0	1	0
21138	1	1	1	1	1	1	1	0	1	0
21139	1	1	1	1	1	1	1	1	1	1
21140	1	1	1	1	1	1	1	1	1	1
21142	1	1	1	1	0	1	1	0	1	0
21143	1	1	1	1	0	1	1	1	1	1
21144	1	1	1	1	0	1	1	0	1	0
21145	1	1	1	1	0	1	1	1	1	1
21146	1	1	1	1	1	1	1	1	1	1
21147	1	1	1	1	0	1	1	1	1	1
21148	1	1	1	1	1	1	1	0	1	0
21151	1	1	1	1	1	1	1	0	1	0
21152	1	1	1	1	0	1	1	1	1	1
21153	1	1	1	1	1	1	1	0	1	0
21154	1	1	1	1	0	1	1	0	1	0
21155	1	1	1	1	1	1	1	1	1	1
21156	1	1	1	1	1	1	1	1	1	1
21157	1	1	1	1	1	1	1	0	1	0
21158	1	1	1	1	1	1	1	0	1	0
21159	1	1	1	1	0	1	1	0	1	0
21160	1	1	1	1	0	1	1	1	1	1
21161	1	1	0	0	0	1	1	1	0	0
21162	1	1	1	1	1	1	1	1	1	1
21163	1	1	1	1	0	1	1	0	1	0
21164	1	1	1	1	0	1	1	1	1	1
21165	1	1	0	0	0	1	1	1	0	0
21167	1	1	1	1	1	1	1	0	1	0
21168	1	1	1	1	1	1	1	1	1	1
21169	1	1	1	1	1	1	1	0	1	0
21170	1	1	1	1	1	1	1	1	1	1
21171	1	1	0	0	0	1	1	1	0	0
21172	1	1	1	1	1	1	1	0	1	0
21173	1	1	1	1	0	1	1	1	1	1
21174	1	1	1	1	1	1	1	1	1	1
21175	1	1	1	1	1	1	1	1	1	1
21176	1	1	1	1	0	1	1	1	1	1
21177	1	1	1	1	1	1	1	1	1	1
21178	1	1	1	1	1	1	1	0	1	0
21179	1	1	1	1	1	1	1	1	1	1
21180	1	1	1	1	0	1	1	1	1	1
21181	1	1	1	1	1	1	1	1	1	1
21182	1	1	1	1	0	1	1	1	1	1
21183	1	1	1	1	1	1	1	0	1	0
21184	1	1	1	1	0	1	1	0	1	0
21186	1	1	1	1	0	1	1	1	1	1
21187	1	1	1	1	1	1	1	0	1	0
21188	1	1	1	1	0	1	1	0	1	0
21189	1	1	1	1	0	1	1	1	1	1
21190	1	1	1	1	0	1	1	1	1	1
21191	1	1	1	1	1	1	1	1	1	1
21192	1	1	1	1	1	1	1	0	1	0
21193	1	1	1	1	1	1	1	1	1	1
21194	1	1	1	1	0	1	1	1	1	1
21195	1	1	1	1	0	1	1	0	1	0
21196	1	1	1	1	0	1	1	1	1	1
21197	1	1	1	1	1	1	1	1	1	1
21198	1	1	1	1	1	1	1	0	1	0
21199	1	1	0	0	0	1	1	1	0	0
21200	1	1	1	1	0	1	1	1	1	1
21201	1	1	1	1	1	1	1	0	1	0
21202	1	1	1	1	0	1	1	1	1	1
21203	1	1	1	1	0	1	1	0	1	0
21204	1	1	1	1	1	1	1	1	1	1
21205	1	1	1	1	1	1	1	0	1	0
21206	1	1	1	1	0	1	1	0	1	0
21207	1	1	1	1	1	1	1	1	1	1
21208	1	1	1	1	0	1	1	0	1	0
21209	1	1	1	1	1	1	1	1	1	1
21210	1	1	0	0	0	1	1	1	0	0
21211	1	1	1	1	1	1	1	1	1	1
21212	1	1	1	1	0	1	1	1	1	1
21213	1	1	1	1	0	1	1	0	1	0
21214	1	1	1	1	0	1	1	0	1	0
21215	1	1	1	1	1	1	1	1	1	1
21216	1	1	1	1	0	1	1	0	1	0
21217	1	1	1	1	0	1	1	1	1	1
21218	1	1	1	1	0	1	1	1	1	1
21219	1	1	1	1	0	1	1	1	1	1
21220	1	1	1	1	1	1	1	1	1	1
21221	1	1	0	0	0	1	1	1	0	0
21222	1	1	1	1	0	1	1	0	1	0
21223	1	1	1	1	1	1	1	0	1	0
21224	1	1	1	1	1	1	1	1	1	1
21225	1	1	1	1	1	1	1	1	1	1
21226	1	1	1	1	1	1	1	1	1	1
21227	1	1	1	1	1	1	1	0	1	0
21228	1	1	0	0	0	1	1	1	0	0
21229	1	1	1	1	1	1	1	0	1	0
21230	1	1	1	1	0	1	1	0	1	0
21231	1	1	1	1	0	1	1	1	1	1
21232	1	1	1	1	0	1	1	0	1	0
21233	1	1	1	1	1	1	1	1	1	1
21234	1	1	1	1	0	1	1	0	1	0
21235	1	1	0	0	0	1	1	1	0	0
21236	1	1	1	1	0	1	1	0	1	0
21237	1	1	1	1	0	1	1	0	1	0
21238	1	1	1	1	0	1	1	1	1	1
21239	1	1	1	1	1	1	1	1	1	1
21240	1	1	1	1	0	1	1	1	1	1
21241	1	1	1	1	0	1	1	1	1	1
21242	1	1	1	1	1	1	1	1	1	1
21243	1	1	1	0	0	1	1	0	1	0
21244	1	1	1	1	1	1	1	1	1	1
21245	1	1	1	1	0	1	1	0	1	0
21246	1	1	0	0	0	1	1	1	0	0
21247	1	1	1	1	0	1	1	0	1	0
21248	1	1	1	1	0	1	1	1	1	1
21249	1	1	0	0	0	1	1	1	0	0
21250	1	1	1	1	1	1	1	0	1	0
21251	1	1	1	1	0	1	1	1	1	1
21252	1	1	1	1	0	1	1	1	1	1
21253	1	1	1	1	0	1	1	0	1	0
21254	1	1	0	0	0	1	1	1	0	0
21255	1	1	1	1	1	1	1	0	1	0
21256	1	1	1	1	0	1	1	0	1	0
21257	1	1	1	1	0	1	1	1	1	1
21258	1	1	1	1	0	1	1	0	1	0
21259	1	1	1	1	1	1	1	0	1	0
21260	1	1	1	1	1	1	1	1	1	1
21261	1	1	1	1	0	1	1	0	1	0
21262	1	1	1	1	1	1	1	0	1	0
21263	1	1	1	1	0	1	1	0	1	0
21264	1	1	1	1	0	1	1	1	1	1
21265	1	1	1	1	1	1	1	1	1	1
21266	1	1	1	1	1	1	1	1	1	1
21267	1	1	1	1	0	1	1	0	1	0
21268	1	1	1	1	0	1	1	1	1	1
21269	1	1	1	1	0	1	1	1	1	1
21270	1	1	1	1	0	1	1	0	1	0
21271	1	1	1	1	1	1	1	1	1	1
21272	1	1	1	1	1	1	1	0	1	0
21273	1	1	1	1	0	1	1	0	1	0
21274	1	1	1	1	1	1	1	0	1	0
21275	1	1	1	1	0	1	1	1	1	1
21276	1	1	1	1	1	1	1	0	1	0
21277	1	1	1	1	0	1	1	0	1	0
21278	1	1	1	1	0	1	1	0	1	0
21279	1	1	1	1	1	1	1	1	1	1
21280	1	1	0	0	0	1	1	1	0	1
21281	1	1	1	0	0	1	1	0	1	0
21282	1	1	1	1	1	1	1	1	1	1
21283	1	1	1	1	1	1	1	0	1	0
21284	1	1	1	1	0	1	1	1	1	1
21285	1	1	1	1	1	1	1	1	1	1
21286	1	1	1	1	0	1	1	0	1	0
21287	1	1	1	1	1	1	1	1	1	1
21288	1	1	1	1	0	1	1	0	1	0
21289	1	1	1	1	1	1	1	1	1	1
21290	1	1	1	1	1	1	1	1	1	1
21291	1	1	1	1	0	1	1	0	1	0
21292	1	1	1	1	0	1	1	0	1	0
21293	1	1	1	1	1	1	1	0	1	0
21294	1	1	1	1	1	1	1	0	1	0
21295	1	1	1	1	1	1	1	0	1	0
21296	1	1	1	1	0	1	1	1	1	1
21297	1	1	1	1	0	1	1	1	1	1
21298	1	1	1	1	0	1	1	0	1	0
21299	1	1	1	1	1	1	1	1	1	1
21300	1	1	0	0	0	1	1	1	0	0
21301	1	1	1	1	0	1	1	0	1	0
21302	1	1	1	1	0	1	1	0	1	0
21303	1	1	1	1	0	1	1	1	1	1
21304	1	1	1	1	1	1	1	0	1	0
21305	1	1	1	1	0	1	1	0	1	0
21306	1	1	1	1	0	1	1	1	1	1
21307	1	1	1	1	1	1	1	1	1	1
21308	1	1	1	1	1	1	1	1	1	1
21309	1	1	1	1	1	1	1	1	1	1
21310	1	1	0	0	0	1	1	1	0	0
21311	1	1	1	1	0	1	1	0	1	0
21312	1	1	1	1	0	1	1	0	1	0
21313	1	1	1	1	0	1	1	1	1	1
21314	1	1	0	0	0	1	1	1	0	0
21315	1	1	1	0	0	1	1	0	1	0
21316	1	1	1	1	0	1	1	0	1	0
21317	1	1	1	1	0	1	1	1	1	1
21318	1	1	1	1	0	1	1	0	1	0
21319	1	1	1	1	0	1	1	1	1	1
21320	1	1	1	1	1	1	1	1	1	1
21321	1	1	1	1	1	1	1	0	1	0
21322	1	1	1	1	1	1	1	1	1	1
21323	1	1	1	1	0	1	1	1	1	1
21324	1	1	1	1	1	1	1	1	1	1
21325	1	1	1	1	1	1	1	1	1	1
21326	1	1	1	1	1	1	1	1	1	1
21327	1	1	1	1	0	1	1	1	1	1
21328	1	1	1	1	1	1	1	1	1	1
21329	1	1	1	1	1	1	1	1	1	1
21330	1	1	1	1	0	1	1	0	1	0
21331	1	1	1	1	1	1	1	1	1	1
21332	1	1	1	1	0	1	1	1	1	1
21333	1	1	1	1	0	1	1	1	1	1
21334	1	1	1	1	0	1	1	0	1	0
21335	1	1	1	1	0	1	1	1	1	1
21336	1	1	1	1	0	1	1	1	1	1
21337	1	1	1	1	0	1	1	1	1	1
21338	1	1	1	1	1	1	1	0	1	0
21339	1	1	1	1	1	1	1	1	1	1
21341	1	1	1	1	0	1	1	1	1	1
21342	1	1	1	1	1	1	1	1	1	1
21343	1	1	1	1	1	1	1	0	1	0
21344	1	1	1	1	1	1	1	1	1	1
21345	1	1	1	1	0	1	1	1	1	1
21346	1	1	1	1	1	1	1	0	1	0
21347	1	1	1	1	0	1	1	1	1	1
21348	1	1	1	1	0	1	1	1	1	1
21349	1	1	1	1	1	1	1	1	1	1
21350	1	1	1	1	1	1	1	1	1	1
21351	1	1	1	1	0	1	1	1	1	1
21352	1	1	0	0	0	1	1	1	0	1
21353	1	1	1	1	0	1	1	0	1	0
21354	1	1	1	1	0	1	1	0	1	0
21355	1	1	1	1	0	1	1	0	1	0
21356	1	1	1	1	1	1	1	0	1	0
21357	1	1	1	1	1	1	1	1	1	1
21358	1	1	1	1	0	1	1	1	1	1
21359	1	1	1	1	0	1	1	0	1	0
21360	1	1	0	0	0	1	1	1	0	0
21361	1	1	1	1	0	1	1	0	1	0
21362	1	1	1	1	1	1	1	1	1	1
21363	1	1	1	1	0	1	1	1	1	1
21364	1	1	1	1	0	1	1	0	1	0
21365	1	1	1	0	0	1	1	0	1	0
21366	1	1	1	1	1	1	1	0	1	0
21367	1	1	1	1	0	1	1	1	1	1
21368	1	1	1	1	0	1	1	0	1	0
21369	1	1	0	0	0	1	1	1	0	0
21370	1	1	1	1	1	1	1	1	1	1
21371	1	1	1	1	1	1	1	1	1	1
21372	1	1	1	1	1	1	1	0	1	0
21373	1	1	1	1	1	1	1	0	1	0
21374	1	1	0	0	0	1	1	1	0	0
21375	1	1	1	1	0	1	1	0	1	0
21376	1	1	1	1	0	1	1	1	1	1
21377	1	1	1	1	0	1	1	0	1	0
21378	1	1	1	1	0	1	1	0	1	0
21379	1	1	1	1	0	1	1	0	1	0
21380	1	1	1	1	1	1	1	1	1	1
21381	1	1	1	1	0	1	1	0	1	0
21382	1	1	1	1	0	1	1	0	1	0
21383	1	1	1	0	0	1	1	0	1	0
21384	1	1	0	0	0	1	1	1	0	0
21385	1	1	1	1	0	1	1	1	1	1
21386	1	1	1	1	0	1	1	0	1	0
21387	1	1	1	1	0	1	1	1	1	1
21388	1	1	1	1	1	1	1	1	1	1
21389	1	1	1	0	0	1	1	0	1	0
21390	1	1	1	1	0	1	1	0	1	0
21391	1	1	1	1	1	1	1	1	1	1
21392	1	1	1	0	0	1	1	0	1	0
21393	1	1	1	1	0	1	1	1	1	1
21394	1	1	1	1	0	1	1	0	1	0
21396	1	1	0	0	0	1	1	1	0	0
21398	1	1	1	1	0	1	1	0	1	0
21399	1	1	1	1	1	1	1	0	1	0
21400	1	1	0	0	0	1	1	1	0	0
21401	1	1	1	1	0	1	1	0	1	0
21402	1	1	1	0	0	1	1	0	1	0
21403	1	1	1	1	1	1	1	0	1	0
21404	1	1	1	1	1	1	1	0	1	0
21405	1	1	1	1	1	1	1	1	1	1
21406	1	1	1	1	1	1	1	1	1	1
21407	1	1	1	1	0	1	1	0	1	0
21408	1	1	1	1	1	1	1	0	1	0
21409	1	1	1	1	0	1	1	1	1	1
21410	1	1	1	1	1	1	1	0	1	0
21411	1	1	1	1	0	1	1	1	1	1
21412	1	1	0	0	0	1	1	1	0	0
21413	1	1	1	1	0	1	1	1	1	1
21414	1	1	0	0	0	1	1	1	0	0
21415	1	1	1	1	1	1	1	1	1	1
21416	1	1	1	0	0	1	1	0	1	0
21417	1	1	0	0	0	1	1	1	0	1
21418	1	1	1	1	0	1	1	1	1	1
21419	1	1	1	1	0	1	1	0	1	0
21420	1	1	1	1	1	1	1	1	1	1
21421	1	1	1	1	1	1	1	1	1	1
21422	1	1	1	1	1	1	1	1	1	1
21423	1	1	1	1	0	1	1	0	1	0
21424	1	1	1	0	0	1	1	0	1	0
21425	1	1	1	1	0	1	1	1	1	1
21426	1	1	1	1	0	1	1	0	1	0
21427	1	1	1	1	1	1	1	1	1	1
21428	1	1	1	1	0	1	1	1	1	1
21429	1	1	1	1	1	1	1	1	1	1
21430	1	1	1	1	0	1	1	1	1	1
21431	1	1	1	1	0	1	1	0	1	0
21432	1	1	1	1	0	1	1	1	1	1
21433	1	1	1	1	1	1	1	1	1	1
21434	1	1	1	1	0	1	1	1	1	1
21435	1	1	1	1	0	1	1	1	1	1
21436	1	1	1	1	0	1	1	1	1	1
21437	1	1	1	1	0	1	1	0	1	0
21438	1	1	1	1	0	1	1	1	1	1
21439	1	1	1	1	1	1	1	1	1	1
21440	1	1	1	1	1	1	1	0	1	0
21441	1	1	1	1	1	1	1	1	1	1
21442	1	1	1	1	0	1	1	0	1	0
21443	1	1	1	1	1	1	1	0	1	0
21444	1	1	1	0	0	1	1	0	1	0
21445	1	1	1	1	0	1	1	1	1	1
21446	1	1	1	1	0	1	1	0	1	0
21447	1	1	1	1	1	1	1	0	1	0
21448	1	1	1	1	1	1	1	0	1	0
21449	1	1	1	1	0	1	1	1	1	1
21450	1	1	1	1	0	1	1	0	1	0
21451	1	1	1	1	1	1	1	0	1	0
21452	1	1	1	1	0	1	1	0	1	0
21453	1	1	1	1	0	1	1	1	1	1
21454	1	1	1	1	1	1	1	1	1	1
21455	1	1	0	0	0	1	1	1	0	0
21456	1	1	1	1	0	1	1	1	1	1
21457	1	1	1	1	0	1	1	1	1	1
21458	1	1	1	0	0	1	1	0	1	0
21460	1	1	1	1	0	1	1	1	1	1
21461	1	1	1	1	0	1	1	1	1	1
21462	1	1	0	0	0	1	1	1	0	1
21463	1	1	0	0	0	1	1	1	0	0
21464	1	1	0	0	0	1	1	1	0	0
21465	1	1	1	1	0	1	1	1	1	1
21466	1	1	1	1	1	1	1	0	1	0
21467	1	1	1	0	0	1	1	0	1	0
21468	1	1	1	1	0	1	1	0	1	0
21470	1	1	1	1	0	1	1	1	1	1
21471	1	1	1	1	1	1	1	1	1	1
21472	1	1	1	1	1	1	1	0	1	0
21473	1	1	0	0	0	1	1	1	0	0
21474	1	1	1	1	0	1	1	0	1	0
21475	1	1	1	1	1	1	1	0	1	0
21476	1	1	1	1	1	1	1	0	1	0
21477	1	1	1	1	0	1	1	1	1	1
21478	1	1	1	1	0	1	1	1	1	1
21479	1	1	1	1	0	1	1	0	1	0
21480	1	1	1	1	1	1	1	0	1	0
21481	1	1	1	1	0	1	1	1	1	1
21482	1	1	1	1	0	1	1	1	1	1
21483	1	1	1	1	1	1	1	1	1	1
21484	1	1	0	0	0	1	1	1	0	0
21485	1	1	1	1	1	1	1	1	1	1
21486	1	1	1	1	0	1	1	1	1	1
21487	1	1	1	1	0	1	1	0	1	0
21488	1	1	1	1	0	1	1	0	1	0
21489	1	1	1	1	0	1	1	1	1	1
21490	1	1	1	1	0	1	1	0	1	0
21491	1	1	1	1	1	1	1	1	1	1
21492	1	1	1	1	0	1	1	0	1	0
21493	1	1	1	1	1	1	1	0	1	0
21494	1	1	1	1	0	1	1	0	1	0
21495	1	1	1	1	1	1	1	1	1	1
21496	1	1	1	1	0	1	1	0	1	0
21497	1	1	1	1	1	1	1	0	1	0
21498	1	1	1	1	0	1	1	1	1	1
21499	1	1	1	1	0	1	1	0	1	0
21500	1	1	0	0	0	1	1	1	0	0
21501	1	1	1	1	0	1	1	1	1	1
21502	1	1	1	1	1	1	1	0	1	0
21503	1	1	1	1	0	1	1	1	1	1
21504	1	1	1	1	0	1	1	1	1	1
21505	1	1	1	1	0	1	1	1	1	1
21506	1	1	1	1	0	1	1	0	1	0
21507	1	1	1	1	0	1	1	0	1	0
21508	1	1	1	1	1	1	1	1	1	1
21509	1	1	1	0	0	1	1	0	1	0
21573	1	1	1	1	0	1	1	0	1	0
21574	1	1	1	1	0	1	1	0	1	0
21576	1	1	1	1	1	1	1	1	1	1
21577	1	1	1	1	0	1	1	1	1	1
21578	1	1	1	1	0	1	1	0	1	0
21579	1	1	1	1	0	1	1	1	1	1
21580	1	1	1	1	0	1	1	1	1	1
21581	1	1	1	0	0	1	1	0	1	0
21582	1	1	1	1	0	1	1	0	1	0
21583	1	1	1	1	0	1	1	0	1	0
21584	1	1	1	1	0	1	1	0	1	0
21585	1	1	1	1	0	1	1	1	1	1
21586	1	1	1	1	0	1	1	1	1	1
21587	1	1	1	1	0	1	1	0	1	0
21588	1	1	1	1	0	1	1	0	1	0
23857	1	1	1	0	0	1	1	0	1	0
25822	1	1	1	1	0	1	1	1	1	0
25872	1	1	1	1	0	1	1	1	1	0
26024	1	1	1	1	1	1	1	1	1	1
26025	1	1	1	1	1	1	1	1	1	1
26026	1	1	1	1	1	1	1	1	1	1
26027	1	1	1	1	1	1	1	1	1	1
26028	1	1	1	1	1	1	1	1	1	1
26029	1	1	1	1	1	1	1	1	1	1
26030	1	1	1	1	1	1	1	1	1	1
26031	1	1	1	1	1	1	1	1	1	1
26032	1	1	1	1	1	1	1	1	1	1
26033	1	1	1	1	1	1	1	1	1	1
26034	1	1	1	1	1	1	1	1	1	1
26035	1	1	1	1	1	1	1	1	1	1
26036	1	1	1	1	1	1	1	1	1	1
26037	1	1	1	1	1	1	1	1	1	1
26038	1	1	1	1	1	1	1	1	1	1
26039	1	1	1	1	1	1	1	1	1	1
26040	1	1	1	1	1	1	1	1	1	1
26041	1	1	1	1	1	1	1	1	1	1
26042	1	1	1	1	1	1	1	1	1	1
26043	1	1	1	1	1	1	1	1	1	1
26044	1	1	1	1	1	1	1	1	1	1
26045	1	1	1	1	1	1	1	1	1	1
26046	1	1	1	1	1	1	1	1	1	1
26047	1	1	1	1	1	1	1	1	1	1
26048	1	1	1	1	1	1	1	1	1	1
26049	1	1	1	1	1	1	1	1	1	1
26050	1	1	1	0	0	1	1	1	1	1
26051	1	1	1	1	1	1	1	1	1	1
26052	1	1	1	0	0	1	1	0	1	0
26053	1	1	1	1	1	1	1	1	1	1
26054	1	1	1	1	1	1	1	1	1	1
26055	1	1	1	1	1	1	1	1	1	1
26056	1	1	1	1	1	1	1	1	1	1
26057	1	1	1	1	1	1	1	1	1	1
26064	1	1	1	1	1	1	1	0	1	0
26065	1	1	1	1	1	1	1	0	1	0
26066	1	1	1	1	1	1	1	0	1	0
26067	1	1	1	1	1	1	1	1	1	1
26068	1	1	1	1	1	1	1	0	1	0
26069	1	1	1	1	1	1	1	0	1	0
26071	1	1	1	1	1	1	1	0	1	0
26072	1	1	1	1	1	1	1	0	1	0
26073	1	1	1	1	1	1	1	0	1	0
26074	1	1	1	1	1	1	1	0	1	0
26075	1	1	1	1	1	1	1	0	1	0
26076	1	1	1	1	1	1	1	0	1	0
26077	1	1	1	1	1	1	1	0	1	0
26078	1	1	1	1	1	1	1	0	1	0
26079	1	1	1	1	1	1	1	0	1	0
26080	1	1	1	1	1	1	1	0	1	0
26081	1	1	1	1	1	1	1	0	1	0
26082	1	1	1	1	1	1	1	1	1	1
26083	1	1	1	1	1	1	1	0	1	0
26085	1	1	1	1	1	1	1	0	1	0
26086	1	1	1	1	1	1	1	0	1	0
26087	1	1	1	1	1	1	1	0	1	0
26088	1	1	1	1	1	1	1	0	1	0
26089	1	1	1	1	1	1	1	0	1	0
26090	1	1	1	1	1	1	1	0	1	0
26091	1	1	1	1	1	1	1	0	1	0
26092	1	1	1	1	1	1	1	0	1	0
26093	1	1	1	1	1	1	1	0	1	0
26094	1	1	1	1	1	1	1	0	1	0
26095	1	1	1	1	1	1	1	0	1	0
26096	1	1	1	1	0	1	1	1	1	1
26097	1	1	1	1	1	1	1	0	1	0
26098	1	1	1	1	1	1	1	0	1	0
26099	1	1	1	1	1	1	1	0	1	0
26100	1	1	1	1	1	1	1	0	1	0
26101	1	1	1	1	1	1	1	0	1	0
26102	1	1	1	1	0	1	1	1	1	1
26103	1	1	1	1	1	1	1	0	1	0
26104	1	1	1	1	1	1	1	0	1	0
26105	1	1	1	1	1	1	1	0	1	0
26106	1	1	1	1	1	1	1	0	1	0
26107	1	1	1	1	1	1	1	0	1	0
26108	1	1	1	1	0	1	1	1	1	1
26109	1	1	1	1	1	1	1	0	1	0
26110	1	1	1	1	1	1	1	0	1	0
26111	1	1	1	1	0	1	1	1	1	1
26112	1	1	1	1	1	1	1	0	1	0
26113	1	1	1	1	1	1	1	0	1	0
26114	1	1	1	1	1	1	1	0	1	0
26115	1	1	1	1	1	1	1	0	1	0
26116	1	1	1	1	1	1	1	0	1	0
26117	1	1	1	1	1	1	1	0	1	0
26119	1	1	1	1	1	1	1	0	1	0
26120	1	1	1	1	1	1	1	0	1	0
26121	1	1	1	1	1	1	1	0	1	0
26122	1	1	1	1	1	1	1	0	1	0
26123	1	1	1	1	1	1	1	0	1	0
26124	1	1	1	1	1	1	1	0	1	0
26125	1	1	1	1	1	1	1	0	1	0
26126	1	1	1	1	1	1	1	0	1	0
26127	1	1	1	1	1	1	1	0	1	0
26128	1	1	1	1	1	1	1	0	1	0
26129	1	1	1	1	1	1	1	1	1	1
26130	1	1	1	1	1	1	1	0	1	0
26131	1	1	1	1	1	1	1	0	1	0
26132	1	1	1	1	1	1	1	0	1	0
26133	1	1	1	1	1	1	1	0	1	0
26134	1	1	1	1	1	1	1	0	1	0
26135	1	1	1	1	1	1	1	0	1	0
26136	1	1	1	1	1	1	1	0	1	0
26137	1	1	1	1	1	1	1	0	1	0
26138	1	1	1	1	1	1	1	0	1	0
26139	1	1	1	1	1	1	1	0	1	0
26140	1	1	1	1	0	1	1	1	1	1
26141	1	1	1	1	1	1	1	0	1	0
26142	1	1	1	1	1	1	1	0	1	0
26143	1	1	1	1	1	1	1	0	1	0
26144	1	1	1	1	1	1	1	0	1	0
26145	1	1	1	1	1	1	1	0	1	0
26146	1	1	1	1	1	1	1	0	1	0
26147	1	1	1	1	1	1	1	0	1	0
26148	1	1	1	1	1	1	1	0	1	0
26149	1	1	1	1	1	1	1	0	1	0
26150	1	1	1	1	1	1	1	0	1	0
26151	1	1	1	1	1	1	1	0	1	0
26152	1	1	1	1	1	1	1	0	1	0
26153	1	1	1	1	1	1	1	0	1	0
26154	1	1	1	1	1	1	1	0	1	0
26155	1	1	1	1	1	1	1	0	1	0
26156	1	1	1	1	1	1	1	0	1	0
26157	1	1	1	1	1	1	1	0	1	0
26158	1	1	1	1	1	1	1	0	1	0
26159	1	1	1	1	1	1	1	0	1	0
26160	1	1	1	1	1	1	1	0	1	0
26161	1	1	1	1	1	1	1	0	1	0
26162	1	1	1	1	1	1	1	0	1	0
26163	1	1	1	1	1	1	1	0	1	0
26164	1	1	1	1	1	1	1	0	1	0
26165	1	1	1	1	1	1	1	0	1	0
26166	1	1	1	1	1	1	1	0	1	0
26167	1	1	1	1	1	1	1	0	1	0
26168	1	1	1	1	1	1	1	0	1	0
26169	1	1	1	1	1	1	1	0	1	0
26170	1	1	1	1	1	1	1	0	1	0
26171	1	1	1	1	1	1	1	0	1	0
26172	1	1	1	1	1	1	1	0	1	0
26173	1	1	1	1	1	1	1	0	1	0
26174	1	1	1	1	1	1	1	0	1	0
26175	1	1	1	1	1	1	1	0	1	0
26176	1	1	1	1	1	1	1	0	1	0
26177	1	1	1	1	1	1	1	0	1	0
26178	1	1	1	1	1	1	1	0	1	0
26179	1	1	1	1	1	1	1	0	1	0
26180	1	1	1	1	1	1	1	0	1	0
26181	1	1	1	1	1	1	1	0	1	0
26182	1	1	1	1	1	1	1	0	1	0
26183	1	1	1	1	1	1	1	0	1	0
26184	1	1	1	1	1	1	1	0	1	0
26185	1	1	1	1	1	1	1	0	1	0
26186	1	1	1	1	1	1	1	0	1	0
26188	1	1	1	1	1	1	1	0	1	0
26189	1	1	1	1	1	1	1	0	1	0
26190	1	1	1	1	1	1	1	0	1	0
26191	1	1	1	1	1	1	1	0	1	0
26193	1	1	1	1	1	1	1	0	1	0
26194	1	1	1	1	1	1	1	0	1	0
26195	1	1	1	1	1	1	1	0	1	0
26196	1	1	1	1	1	1	1	0	1	0
26197	1	1	1	1	1	1	1	0	1	0
26198	1	1	1	1	1	1	1	0	1	0
26199	1	1	1	1	1	1	1	0	1	0
26200	1	1	1	1	1	1	1	0	1	0
26201	1	1	1	1	1	1	1	0	1	0
26202	1	1	1	1	1	1	1	0	1	0
26203	1	1	1	1	1	1	1	0	1	0
26204	1	1	1	1	1	1	1	0	1	0
26205	1	1	1	1	1	1	1	0	1	0
26206	1	1	1	1	1	1	1	0	1	0
26207	1	1	1	1	1	1	1	0	1	0
26208	1	1	1	1	1	1	1	0	1	0
26209	1	1	1	1	1	1	1	0	1	0
26210	1	1	1	1	1	1	1	0	1	0
26211	1	1	1	1	1	1	1	0	1	0
26212	1	1	1	1	1	1	1	0	1	0
26213	1	1	1	1	1	1	1	0	1	0
26214	1	1	1	1	1	1	1	0	1	0
26215	1	1	1	1	1	1	1	0	1	0
26216	1	1	1	1	1	1	1	0	1	0
26217	1	1	1	1	1	1	1	0	1	0
26218	1	1	1	1	1	1	1	0	1	0
26219	1	1	1	1	1	1	1	0	1	0
26220	1	1	1	1	1	1	1	0	1	0
26222	1	1	1	1	1	1	1	0	1	0
26223	1	1	1	1	1	1	1	0	1	0
26224	1	1	1	1	1	1	1	0	1	0
26225	1	1	1	1	1	1	1	0	1	0
26226	1	1	1	1	1	1	1	0	1	0
26227	1	1	1	1	1	1	1	0	1	0
26228	1	1	1	1	1	1	1	0	1	0
26229	1	1	1	1	1	1	1	0	1	0
26230	1	1	1	1	1	1	1	0	1	0
26231	1	1	1	1	1	1	1	0	1	0
26232	1	1	1	1	1	1	1	0	1	0
26233	1	1	1	1	1	1	1	0	1	0
26234	1	1	1	1	1	1	1	0	1	0
26235	1	1	1	1	1	1	1	0	1	0
26236	1	1	1	1	1	1	1	1	1	1
26237	1	1	1	1	1	1	1	0	1	0
26238	1	1	1	1	1	1	1	0	1	0
26239	1	1	1	1	1	1	1	0	1	0
26240	1	1	1	1	1	1	1	0	1	0
26241	1	1	1	1	0	1	1	1	1	1
26242	1	1	1	1	1	1	1	0	1	0
26243	1	1	1	1	1	1	1	0	1	0
26244	1	1	1	1	1	1	1	0	1	0
26245	1	1	1	1	1	1	1	0	1	0
26246	1	1	1	1	1	1	1	0	1	0
26247	1	1	1	1	1	1	1	0	1	0
26248	1	1	1	1	1	1	1	0	1	0
26249	1	1	1	1	1	1	1	0	1	0
26250	1	1	1	1	0	1	1	1	1	1
26251	1	1	1	1	1	1	1	0	1	0
26252	1	1	1	1	0	1	1	1	1	1
26253	1	1	1	1	0	1	1	1	1	1
26254	1	1	1	1	0	1	1	0	1	0
26255	1	1	1	0	0	1	1	0	1	0
26256	1	1	1	1	1	1	1	1	1	1
26257	1	1	1	1	0	1	1	1	1	1
26258	1	1	1	1	0	1	1	1	1	1
26259	1	1	1	1	0	1	1	1	1	1
26260	1	1	1	1	0	1	1	1	1	1
26261	1	1	1	1	0	1	1	1	1	1
26262	1	1	1	0	0	1	1	0	1	0
26263	1	1	1	1	0	1	1	1	1	1
26264	1	1	0	0	0	1	1	1	0	1
26265	1	1	1	1	1	1	1	1	1	1
26266	1	1	1	1	1	1	1	0	1	0
26267	1	1	1	1	0	1	1	1	1	1
26268	1	1	1	1	0	1	1	1	1	1
26269	1	1	1	1	1	1	1	0	1	0
26270	1	1	1	1	0	1	1	1	1	1
26271	1	1	1	1	0	1	1	1	1	1
26272	1	1	1	1	0	1	1	1	1	1
26273	1	1	1	1	1	1	1	1	1	1
26274	1	1	1	1	0	1	1	1	1	1
26275	1	1	1	1	1	1	1	1	1	1
26277	1	1	1	1	1	1	1	0	1	0
26278	1	1	0	0	0	1	1	1	0	1
26279	1	1	0	0	0	1	1	1	0	1
26280	1	1	1	1	1	1	1	0	1	0
26281	1	1	1	1	1	1	1	1	1	1
26282	1	1	1	0	0	1	1	0	1	0
26283	1	1	1	1	0	1	1	1	1	1
26284	1	1	1	1	0	1	1	1	1	1
26285	1	1	1	1	0	1	1	1	1	1
26286	1	1	1	1	0	1	1	0	1	0
26287	1	1	1	1	1	1	1	1	1	1
26288	1	1	1	1	0	1	1	0	1	0
26289	1	1	1	1	0	1	1	1	1	1
26290	1	1	1	1	0	1	1	1	1	1
26291	1	1	1	1	1	1	1	0	1	0
26292	1	1	1	1	1	1	1	1	1	1
26293	1	1	1	1	0	1	1	0	1	0
26294	1	1	1	1	0	1	1	1	1	1
26295	1	1	1	1	0	1	1	1	1	1
26296	1	1	1	1	1	1	1	1	1	1
26297	1	1	0	0	0	1	1	1	0	1
26298	1	1	1	1	0	1	1	1	1	1
26299	1	1	1	1	0	1	1	1	1	1
26300	1	1	1	1	0	1	1	1	1	1
26301	1	1	1	1	1	1	1	1	1	1
26302	1	1	1	1	1	1	1	1	1	1
26303	1	1	1	1	1	1	1	1	1	1
26304	1	1	1	1	1	1	1	0	1	0
26305	1	1	1	1	1	1	1	1	1	1
26306	1	1	0	0	0	1	1	1	0	1
26307	1	1	1	1	1	1	1	0	1	0
26308	1	1	0	0	0	1	1	1	0	1
26309	1	1	1	1	0	1	1	1	1	1
26310	1	1	1	1	0	1	1	1	1	1
26311	1	1	1	1	0	1	1	0	1	0
26312	1	1	1	1	1	1	1	0	1	0
26313	1	1	1	0	0	1	1	0	1	0
26314	1	1	0	0	0	1	1	1	0	1
26315	1	1	1	1	0	1	1	0	1	0
26316	1	1	1	1	1	1	1	0	1	0
26317	1	1	1	1	0	1	1	1	1	1
26318	1	1	1	1	1	1	1	0	1	0
26319	1	1	1	0	0	1	1	0	1	0
26320	1	1	1	1	0	1	1	1	1	1
26321	1	1	1	1	1	1	1	0	1	0
26322	1	1	0	0	0	1	1	1	0	0
26323	1	1	1	0	0	1	1	0	1	0
26324	1	1	1	0	0	1	1	0	1	0
26325	1	1	1	1	0	1	1	1	1	1
26326	1	1	1	1	0	1	1	1	1	1
26327	1	1	0	0	0	1	1	1	0	1
26328	1	1	0	0	0	1	1	1	0	0
26329	1	1	0	0	0	1	1	1	0	1
26330	1	1	1	1	0	1	1	1	1	1
26331	1	1	1	1	0	1	1	1	1	0
26332	1	1	1	1	0	1	1	1	1	1
26333	1	1	1	1	0	1	1	0	1	0
26334	1	1	1	1	1	1	1	1	1	1
26335	1	1	1	1	1	1	1	0	1	0
26336	1	1	1	1	0	1	1	1	1	1
26337	1	1	1	1	1	1	1	1	1	1
26338	1	1	1	1	0	1	1	1	1	1
26339	1	1	1	1	0	1	1	0	1	0
26340	1	1	1	1	0	1	1	1	1	1
26341	1	1	1	1	0	1	1	1	1	1
26342	1	1	1	1	1	1	1	0	1	0
26343	1	1	1	1	1	1	1	0	1	0
26344	1	1	1	1	0	1	1	1	1	1
26345	1	1	1	1	1	1	1	0	1	0
26346	1	1	0	0	0	1	1	1	0	1
26348	1	1	1	1	1	1	1	1	1	1
26349	1	1	0	0	0	1	1	1	0	1
26350	1	1	1	1	0	1	1	1	1	1
26351	1	1	1	1	1	1	1	1	1	1
26352	1	1	0	0	0	1	1	1	0	1
26353	1	1	1	1	0	1	1	1	1	1
26354	1	1	1	1	1	1	1	0	1	0
26355	1	1	0	0	0	1	1	1	0	1
26356	1	1	1	1	0	1	1	1	1	1
26357	1	1	1	0	0	1	1	0	1	0
26358	1	1	1	1	1	1	1	0	1	0
26359	1	1	1	1	1	1	1	0	1	0
26360	1	1	0	0	0	1	1	1	0	1
26361	1	1	1	1	1	1	1	1	1	1
26362	1	1	0	0	0	1	1	1	0	0
26363	1	1	1	1	0	1	1	1	1	1
26364	1	1	1	1	1	1	1	1	1	1
26365	1	1	1	1	0	1	1	1	1	1
26366	1	1	1	1	0	1	1	1	1	1
26367	1	1	1	1	0	1	1	1	1	1
26368	1	1	1	0	0	1	1	0	1	0
26369	1	1	1	0	0	1	1	0	1	0
26370	1	1	1	1	1	1	1	1	1	1
26371	1	1	1	1	1	1	1	0	1	0
26372	1	1	1	1	0	1	1	1	1	1
26373	1	1	1	1	0	1	1	1	1	1
26374	1	1	1	1	1	1	1	1	1	1
26375	1	1	1	1	0	1	1	1	1	1
26376	1	1	1	1	1	1	1	1	1	1
26377	1	1	1	1	0	1	1	1	1	1
26378	1	1	1	1	0	1	1	0	1	0
26379	1	1	1	1	1	1	1	1	1	1
26380	1	1	0	0	0	1	1	1	0	1
26381	1	1	1	1	1	1	1	1	1	1
26382	1	1	1	1	0	1	1	1	1	1
26383	1	1	1	1	0	1	1	1	1	1
26384	1	1	1	1	1	1	1	0	1	0
26385	1	1	1	0	0	1	1	0	1	0
26386	1	1	1	1	1	1	1	0	1	0
26387	1	1	1	1	1	1	1	0	1	0
26388	1	1	1	1	1	1	1	0	1	0
26389	1	1	1	1	1	1	1	0	1	0
26390	1	1	1	1	1	1	1	1	1	1
26391	1	1	1	1	0	1	1	1	1	1
26392	1	1	1	1	1	1	1	1	1	1
26393	1	1	1	1	1	1	1	0	1	0
26394	1	1	1	1	0	1	1	1	1	1
26395	1	1	1	1	1	1	1	1	1	1
26396	1	1	1	1	1	1	1	0	1	0
26397	1	1	1	1	0	1	1	1	1	1
26398	1	1	1	1	1	1	1	0	1	0
26399	1	1	1	1	0	1	1	1	1	1
26400	1	1	1	1	1	1	1	0	1	0
26401	1	1	1	1	0	1	1	1	1	1
26402	1	1	1	1	0	1	1	1	1	1
26403	1	1	1	1	1	1	1	0	1	0
26404	1	1	1	1	0	1	1	1	1	1
26405	1	1	1	1	0	1	1	1	1	1
26406	1	1	0	0	0	1	1	1	0	1
26407	1	1	1	1	0	1	1	1	1	1
26408	1	1	1	1	1	1	1	1	1	1
26409	1	1	0	0	0	1	1	1	0	1
26410	1	1	1	1	1	1	1	1	1	1
26411	1	1	0	0	0	1	1	1	0	1
26412	1	1	1	1	1	1	1	0	1	0
26413	1	1	1	1	0	1	1	1	1	1
26414	1	1	0	0	0	1	1	1	0	1
26415	1	1	1	1	0	1	1	1	1	1
26416	1	1	1	1	1	1	1	1	1	1
26417	1	1	1	1	0	1	1	1	1	1
26418	1	1	0	0	0	1	1	1	0	1
26419	1	1	1	1	0	1	1	1	1	1
26420	1	1	1	1	0	1	1	1	1	1
26421	1	1	1	1	0	1	1	1	1	1
26422	1	1	1	1	1	1	1	1	1	1
26423	1	1	1	1	1	1	1	0	1	0
26424	1	1	1	1	1	1	1	0	1	0
26425	1	1	0	0	0	1	1	1	0	1
26426	1	1	1	1	0	1	1	1	1	1
26427	1	1	1	0	0	1	1	0	1	0
26428	1	1	1	0	0	1	1	0	1	0
26429	1	1	1	1	1	1	1	0	1	0
26430	1	1	1	1	1	1	1	0	1	0
26431	1	1	1	1	1	1	1	0	1	0
26432	1	1	1	1	1	1	1	1	1	1
26433	1	1	1	1	0	1	1	0	1	0
26434	1	1	0	0	0	1	1	1	0	1
26435	1	1	1	1	0	1	1	1	1	1
26436	1	1	1	1	1	1	1	1	1	1
26437	1	1	1	1	1	1	1	0	1	0
26438	1	1	1	1	0	1	1	1	1	1
26439	1	1	1	1	0	1	1	1	1	1
26440	1	1	1	1	1	1	1	1	1	1
26441	1	1	1	0	0	1	1	0	1	0
26442	1	1	1	1	1	1	1	0	1	0
26443	1	1	1	1	0	1	1	1	1	1
26444	1	1	1	1	0	1	1	1	1	1
26445	1	1	1	1	0	1	1	1	1	1
26446	1	1	1	1	1	1	1	0	1	0
26447	1	1	1	1	0	1	1	1	1	1
26448	1	1	0	0	0	1	1	1	0	1
26449	1	1	0	0	0	1	1	1	0	1
26450	1	1	0	0	0	1	1	1	0	1
26451	1	1	1	1	0	1	1	1	1	1
[truncated: 13,711 more rows]

## Sheet: N_bergeri
id	NEIS0794	NEIS0795	NEIS0802	NEIS0803	NEIS0804	NEIS0807S	NEIS0808	NEIS2881	NEIS3237	NEIS3238
39718	1	1	1	1	0	1	1	1	1	1					%
41220	1	1	1	1	0	1	1	1	1	1			NEIS0808	40	100
42909	1	1	1	0	0	1	1	1	1	1			NEIS0807S	40	100
43020	1	1	1	1	0	1	1	1	1	1			NEIS0804	0	0
43021	1	1	1	1	0	1	1	1	1	1			NEIS0803	38	95
43022	1	1	1	0	0	1	1	1	1	1			NEIS3237	40	100
43023	1	1	1	1	0	1	1	1	1	1			NEIS0802	40	100
43024	1	1	1	1	0	1	1	1	1	1			NEIS3238	39	97.5
43025	1	1	1	1	0	1	1	1	1	1			NEIS2881	40	100
43026	1	1	1	1	0	1	1	1	1	1			NEIS0795	40	100
43027	1	1	1	1	0	1	1	1	1	1			NEIS0794	40	100
43028	1	1	1	1	0	1	1	1	1	1
43029	1	1	1	1	0	1	1	1	1	1
43030	1	1	1	1	0	1	1	1	1	1
43031	1	1	1	1	0	1	1	1	1	1
43032	1	1	1	1	0	1	1	1	1	1
43033	1	1	1	1	0	1	1	1	1	1
43034	1	1	1	1	0	1	1	1	1	1
43035	1	1	1	1	0	1	1	1	1	1
43036	1	1	1	1	0	1	1	1	1	1
43037	1	1	1	1	0	1	1	1	1	1
43038	1	1	1	1	0	1	1	1	1	1
43039	1	1	1	1	0	1	1	1	1	1
43040	1	1	1	1	0	1	1	1	1	1
43041	1	1	1	1	0	1	1	1	1	1
43042	1	1	1	1	0	1	1	1	1	1
43043	1	1	1	1	0	1	1	1	1	1
43421	1	1	1	1	0	1	1	1	1	1
43422	1	1	1	1	0	1	1	1	1	1
43423	1	1	1	1	0	1	1	1	1	1
43424	1	1	1	1	0	1	1	1	1	1
43426	1	1	1	1	0	1	1	1	1	1
43427	1	1	1	1	0	1	1	1	1	1
43428	1	1	1	1	0	1	1	1	1	1
43429	1	1	1	1	0	1	1	1	1	1
43430	1	1	1	1	0	1	1	1	1	1
43431	1	1	1	1	0	1	1	1	1	1
43432	1	1	1	1	0	1	1	1	1	1
49339	1	1	1	1	0	1	1	1	1	1
58874	1	1	1	1	0	1	1	1	1	0

## Sheet: N_lactamica
id	NEIS0794	NEIS0795	NEIS0802	NEIS0803	NEIS0804	NEIS0807S	NEIS0808	NEIS2881	NEIS3237	NEIS3238
1770	1	1	0	0	0	1	1	1	0	0			tot	604
1777	1	1	0	0	0	1	1	1	0	1					%
1780	1	1	0	0	0	1	1	1	0	0			NEIS0808	604	100
1809	1	1	1	1	0	1	1	1	1	1			NEIS0807S	589	97.5166
1827	1	1	0	0	0	1	1	1	0	0			NEIS0804	0	0
3426	1	1	0	0	0	1	1	1	0	0			NEIS0803	138	22.8477
4410	1	1	1	0	0	1	1	1	1	1			NEIS3237	198	32.7815
4411	1	1	1	0	0	1	1	1	1	1			NEIS0802	198	32.7815
4945	1	1	0	0	0	1	1	1	0	0			NEIS3238	190	31.457
5544	1	1	0	0	0	1	1	1	0	0			NEIS2881	560	92.7152
8778	1	1	1	1	0	1	1	1	1	1			NEIS0795	588	97.351
8790	1	1	0	0	0	1	1	1	0	0			NEIS0794	604	100
8837	1	1	1	0	0	1	1	1	1	1
8851	1	1	1	0	0	1	1	1	1	1
8917	1	1	0	0	0	1	1	1	0	0
26478	1	1	0	0	0	1	1	1	0	0
26479	1	1	0	0	0	1	1	1	0	0
26531	1	1	0	0	0	1	1	1	0	0
26735	1	1	0	0	0	1	1	1	0	0
26736	1	1	0	0	0	1	1	1	0	0
26737	1	1	0	0	0	1	1	1	0	0
26738	1	1	0	0	0	1	1	1	0	0
26739	1	1	0	0	0	1	1	1	0	0
26740	1	1	0	0	0	1	1	1	0	0
26741	1	1	0	0	0	1	1	1	0	0
26742	1	1	0	0	0	1	1	1	0	0
26743	1	1	0	0	0	1	1	1	0	0
26744	1	1	0	0	0	1	1	1	0	0
26745	1	1	0	0	0	1	1	1	0	0
26746	1	1	0	0	0	1	1	1	0	0
26747	1	1	0	0	0	1	1	1	0	0
26748	1	1	0	0	0	1	1	1	0	0
26749	1	1	0	0	0	1	1	1	0	0
26750	1	1	0	0	0	1	1	1	0	0
26751	1	1	0	0	0	1	1	1	0	0
26752	1	1	0	0	0	1	1	1	0	0
26753	1	1	0	0	0	1	1	1	0	0
26754	1	1	0	0	0	1	1	1	0	0
26755	1	1	0	0	0	1	1	1	0	0
26756	1	1	0	0	0	1	1	1	0	0
26757	1	1	0	0	0	1	1	1	0	0
26758	1	1	0	0	0	1	1	1	0	0
26759	1	1	0	0	0	1	1	1	0	0
26760	1	1	0	0	0	1	1	1	0	0
26761	1	1	0	0	0	1	1	1	0	0
26762	1	1	0	0	0	1	1	1	0	0
26763	1	1	0	0	0	1	1	1	0	0
26764	1	1	0	0	0	1	1	1	0	0
26765	1	1	0	0	0	1	1	1	0	0
26766	1	1	0	0	0	1	1	1	0	0
26767	1	1	0	0	0	1	1	1	0	0
26768	1	1	0	0	0	1	1	1	0	0
26769	1	1	0	0	0	1	1	1	0	0
26770	1	1	0	0	0	1	1	1	0	0
26771	1	1	0	0	0	1	1	1	0	0
26772	1	1	0	0	0	1	1	1	0	0
26773	1	1	0	0	0	1	1	1	0	0
26774	1	1	0	0	0	1	1	1	0	0
26775	1	1	0	0	0	1	1	1	0	0
26776	1	1	0	0	0	1	1	1	0	0
26777	1	1	0	0	0	1	1	1	0	0
26778	1	1	0	0	0	1	1	1	0	0
26779	1	1	0	0	0	1	1	1	0	0
26780	1	1	0	0	0	1	1	1	0	0
26781	1	1	0	0	0	1	1	1	0	0
26782	1	1	0	0	0	1	1	1	0	0
26783	1	1	0	0	0	1	1	1	0	0
26784	1	1	0	0	0	1	1	1	0	0
26785	1	1	0	0	0	1	1	1	0	0
26786	1	1	0	0	0	1	1	1	0	0
26787	1	1	0	0	0	1	1	1	0	0
26788	1	1	0	0	0	1	1	1	0	0
26789	1	1	0	0	0	1	1	1	0	0
26790	1	1	0	0	0	1	1	1	0	0
26791	1	1	0	0	0	1	1	1	0	0
26792	1	1	0	0	0	1	1	1	0	0
26793	1	1	0	0	0	1	1	1	0	0
26794	1	1	0	0	0	1	1	1	0	0
26795	1	1	0	0	0	1	1	1	0	0
26796	1	1	0	0	0	1	1	1	0	0
26797	1	1	0	0	0	1	1	1	0	0
26798	1	1	0	0	0	1	1	1	0	0
26799	1	1	0	0	0	1	1	1	0	0
26800	1	1	0	0	0	1	1	1	0	0
26801	1	1	0	0	0	1	1	1	0	0
26802	1	1	0	0	0	1	1	1	0	0
26803	1	1	0	0	0	1	1	1	0	0
26804	1	1	0	0	0	1	1	1	0	0
26805	1	1	0	0	0	1	1	1	0	0
26806	1	1	0	0	0	1	1	1	0	0
26807	1	1	0	0	0	1	1	1	0	0
26808	1	1	0	0	0	1	1	1	0	0
26809	1	1	0	0	0	1	1	1	0	0
26810	1	1	0	0	0	1	1	1	0	0
26811	1	1	0	0	0	1	1	1	0	0
26812	1	1	0	0	0	1	1	1	0	0
26813	1	1	0	0	0	1	1	1	0	0
26814	1	1	0	0	0	1	1	1	0	0
26815	1	1	0	0	0	1	1	1	0	0
26816	1	1	0	0	0	1	1	1	0	0
26817	1	1	0	0	0	1	1	1	0	0
26818	1	1	0	0	0	1	1	1	0	0
27000	1	1	1	0	0	1	1	0	1	0
27001	1	1	1	0	0	1	1	0	1	0
29271	1	1	0	0	0	1	1	1	0	0
29272	1	1	0	0	0	1	1	1	0	0
29274	1	1	1	0	0	1	1	1	1	1
30770	1	1	1	1	0	1	1	1	1	1
30771	1	1	1	1	0	1	1	1	1	1
36172	1	1	0	0	0	1	1	1	0	0
36173	1	1	0	0	0	1	1	1	0	0
36174	1	1	1	1	0	1	1	1	1	1
36175	1	1	1	1	0	1	1	1	1	1
36176	1	1	1	1	0	1	1	1	1	1
36177	1	1	1	1	0	1	1	1	1	1
36178	1	1	1	1	0	1	1	1	1	1
36179	1	1	1	1	0	1	1	1	1	1
36180	1	1	1	1	0	1	1	1	1	1
36182	1	1	1	1	0	1	1	1	1	1
36183	1	1	1	1	0	1	1	1	1	1
36184	1	1	1	1	0	1	1	1	1	1
36185	1	1	1	1	0	1	1	1	1	1
36186	1	1	1	1	0	1	1	1	1	1
36189	1	1	1	1	0	1	1	1	1	1
36190	1	1	1	1	0	1	1	1	1	1
36854	1	1	1	0	0	1	1	1	1	1
36855	1	1	0	0	0	1	1	1	0	0
36856	1	1	1	1	0	1	1	1	1	1
36857	1	1	1	0	0	1	1	1	1	1
36858	1	1	0	0	0	1	1	1	0	0
36859	1	1	0	0	0	1	1	1	0	0
36861	1	1	0	0	0	1	1	1	0	0
36862	1	1	0	0	0	1	1	1	0	0
36863	1	1	0	0	0	1	1	1	0	0
36864	1	1	0	0	0	1	1	1	0	0
36865	1	1	0	0	0	1	1	1	0	0
36866	1	1	0	0	0	1	1	1	0	0
36867	1	1	0	0	0	1	1	1	0	0
36868	1	1	0	0	0	1	1	1	0	0
36869	1	1	1	1	0	1	1	1	1	1
36870	1	1	0	0	0	1	1	1	0	0
36871	1	1	0	0	0	1	1	1	0	0
36872	1	1	1	0	0	1	1	1	1	1
36873	1	1	0	0	0	1	1	1	0	0
36874	1	1	0	0	0	1	1	1	0	0
36875	1	1	0	0	0	1	1	1	0	0
36876	1	1	0	0	0	1	1	1	0	0
36877	1	1	0	0	0	1	1	1	0	0
36878	1	1	0	0	0	1	1	1	0	0
36879	1	1	0	0	0	1	1	1	0	0
36881	1	1	0	0	0	1	1	1	0	0
36882	1	1	0	0	0	1	1	1	0	0
36883	1	1	0	0	0	1	1	1	0	0
36884	1	1	0	0	0	1	1	1	0	0
36885	1	1	0	0	0	1	1	1	0	0
36886	1	1	0	0	0	1	1	1	0	0
36887	1	1	0	0	0	1	1	1	0	0
36888	1	1	1	0	0	1	1	1	1	1
36889	1	1	0	0	0	1	1	1	0	0
36890	1	1	0	0	0	1	1	1	0	0
36891	1	1	0	0	0	1	1	1	0	0
36892	1	1	0	0	0	1	1	1	0	0
36893	1	1	0	0	0	1	1	1	0	0
36894	1	1	0	0	0	1	1	1	0	0
36895	1	1	0	0	0	1	1	1	0	0
36896	1	1	0	0	0	1	1	1	0	0
36897	1	1	0	0	0	1	1	1	0	0
36898	1	1	0	0	0	1	1	1	0	0
36899	1	1	0	0	0	1	1	1	0	0
36900	1	1	0	0	0	1	1	1	0	0
36901	1	1	1	1	0	1	1	1	1	1
36902	1	1	0	0	0	1	1	1	0	0
36903	1	1	0	0	0	1	1	1	0	0
36904	1	1	0	0	0	1	1	1	0	0
36905	1	1	0	0	0	1	1	1	0	0
36906	1	1	0	0	0	1	1	1	0	0
36907	1	1	0	0	0	1	1	1	0	0
36908	1	1	0	0	0	1	1	1	0	0
36909	1	1	0	0	0	1	1	1	0	0
36910	1	1	0	0	0	1	1	1	0	0
36911	1	1	0	0	0	1	1	1	0	0
36912	1	1	0	0	0	1	1	1	0	0
36913	1	1	0	0	0	1	1	1	0	0
36914	1	1	0	0	0	1	1	1	0	0
36915	1	1	0	0	0	1	1	1	0	0
36916	1	1	0	0	0	1	1	1	0	0
36918	1	1	0	0	0	1	1	1	0	0
36919	1	1	0	0	0	1	1	1	0	0
36920	1	1	0	0	0	1	1	1	0	0
36921	1	1	0	0	0	1	1	1	0	0
36922	1	1	0	0	0	1	1	1	0	0
36923	1	1	0	0	0	1	1	1	0	0
36924	1	1	0	0	0	1	1	1	0	0
36925	1	1	0	0	0	1	1	1	0	0
36926	1	1	0	0	0	1	1	1	0	0
36927	1	1	1	1	0	1	1	1	1	1
36928	1	1	0	0	0	1	1	1	0	0
36929	1	1	0	0	0	1	1	1	0	0
36930	1	1	0	0	0	1	1	1	0	0
36931	1	1	0	0	0	1	1	1	0	0
36932	1	1	0	0	0	1	1	1	0	0
36934	1	0	0	0	0	0	1	0	0	0
36936	1	1	0	0	0	1	1	1	0	0
36937	1	1	0	0	0	1	1	1	0	0
36938	1	1	1	1	0	1	1	1	1	1
36939	1	1	0	0	0	1	1	1	0	0
36940	1	1	0	0	0	1	1	1	0	0
36941	1	1	1	0	0	1	1	1	1	1
36942	1	1	0	0	0	1	1	1	0	0
36943	1	1	0	0	0	1	1	1	0	0
36944	1	1	0	0	0	1	1	1	0	0
36945	1	1	0	0	0	1	1	1	0	0
36946	1	1	0	0	0	1	1	1	0	0
36947	1	1	0	0	0	1	1	1	0	0
36948	1	1	0	0	0	1	1	1	0	0
36949	1	1	0	0	0	1	1	1	0	0
36950	1	1	0	0	0	1	1	1	0	0
36951	1	1	0	0	0	1	1	1	0	0
36952	1	1	0	0	0	1	1	1	0	0
36953	1	1	0	0	0	1	1	1	0	0
36954	1	1	0	0	0	1	1	1	0	0
36955	1	1	0	0	0	1	1	1	0	0
36956	1	1	0	0	0	1	1	1	0	0
36957	1	1	0	0	0	1	1	1	0	0
36958	1	1	0	0	0	1	1	1	0	0
36959	1	1	0	0	0	1	1	1	0	0
36960	1	1	0	0	0	1	1	1	0	0
36961	1	1	0	0	0	1	1	1	0	0
36962	1	1	0	0	0	1	1	1	0	0
36963	1	1	0	0	0	1	1	1	0	0
36964	1	1	0	0	0	1	1	1	0	0
36965	1	1	0	0	0	1	1	1	0	0
36966	1	1	0	0	0	1	1	1	0	0
36967	1	1	0	0	0	1	1	1	0	0
36968	1	1	1	0	0	1	1	1	1	1
36969	1	1	0	0	0	1	1	1	0	0
36970	1	1	0	0	0	1	1	1	0	0
36971	1	1	0	0	0	1	1	1	0	0
36972	1	1	0	0	0	1	1	1	0	0
36973	1	1	0	0	0	1	1	1	0	0
36974	1	1	0	0	0	1	1	1	0	0
36975	1	1	0	0	0	1	1	1	0	0
36976	1	1	0	0	0	1	1	1	0	0
36977	1	1	0	0	0	1	1	1	0	0
36979	1	1	0	0	0	1	1	1	0	0
36980	1	1	0	0	0	1	1	1	0	0
36981	1	1	0	0	0	1	1	1	0	0
36982	1	1	0	0	0	1	1	1	0	0
36983	1	1	0	0	0	1	1	1	0	0
36984	1	1	0	0	0	1	1	1	0	0
36985	1	1	0	0	0	1	1	1	0	0
36986	1	1	0	0	0	1	1	1	0	0
36987	1	1	0	0	0	1	1	1	0	0
36988	1	1	0	0	0	1	1	1	0	0
36989	1	1	0	0	0	1	1	1	0	0
36990	1	1	0	0	0	1	1	1	0	0
36991	1	1	0	0	0	1	1	1	0	0
36992	1	1	0	0	0	1	1	1	0	0
36993	1	1	0	0	0	1	1	1	0	0
36994	1	1	0	0	0	1	1	1	0	0
36995	1	1	0	0	0	1	1	1	0	0
36996	1	1	1	1	0	1	1	1	1	1
36997	1	1	0	0	0	1	1	1	0	0
36998	1	1	0	0	0	1	1	1	0	0
36999	1	1	0	0	0	1	1	1	0	0
37000	1	1	0	0	0	1	1	1	0	0
37001	1	1	0	0	0	1	1	1	0	0
37002	1	1	0	0	0	1	1	1	0	0
37003	1	1	0	0	0	1	1	1	0	0
37004	1	1	0	0	0	1	1	1	0	0
37005	1	1	0	0	0	1	1	1	0	0
37006	1	1	0	0	0	1	1	1	0	0
37007	1	1	0	0	0	1	1	1	0	0
37008	1	1	0	0	0	1	1	1	0	0
37010	1	1	0	0	0	1	1	1	0	0
37011	1	1	0	0	0	1	1	1	0	0
37012	1	1	0	0	0	1	1	1	0	0
37013	1	1	0	0	0	1	1	1	0	0
37014	1	1	0	0	0	1	1	1	0	0
37015	1	1	0	0	0	1	1	1	0	0
37016	1	1	0	0	0	1	1	1	0	0
37017	1	1	0	0	0	1	1	1	0	0
37018	1	1	0	0	0	1	1	1	0	0
37261	1	1	1	1	0	1	1	1	1	1
38175	1	1	1	0	0	1	1	0	1	0
38390	1	1	1	0	0	1	1	0	1	0
38975	1	1	1	0	0	1	1	1	1	1
38985	1	1	1	0	0	1	1	0	1	0
42198	1	1	1	1	0	1	1	1	1	1
42495	1	1	1	0	0	1	1	1	1	1
43546	1	1	0	0	0	1	1	1	0	0
43547	1	1	0	0	0	1	1	1	0	0
43549	1	1	1	0	0	1	1	0	1	0
43555	1	1	0	0	0	1	1	1	0	0
43557	1	1	1	0	0	1	1	1	1	1
43562	1	1	0	0	0	1	1	1	0	0
43563	1	1	0	0	0	1	1	1	0	0
43574	1	0	0	0	0	0	1	0	0	0
43581	1	1	0	0	0	1	1	1	0	0
43585	1	1	1	0	0	1	1	1	1	1
43592	1	1	0	0	0	1	1	1	0	0
43594	1	1	0	0	0	1	1	1	0	0
43617	1	1	0	0	0	1	1	1	0	0
43618	1	1	0	0	0	1	1	1	0	0
43619	1	1	1	0	0	1	1	0	1	0
43629	1	1	1	0	0	1	1	0	1	0
43647	1	1	1	0	0	1	1	0	1	0
43657	1	1	1	0	0	1	1	0	1	0
43659	1	1	0	0	0	1	1	1	0	0
43664	1	1	1	0	0	1	1	0	1	0
43665	1	1	0	0	0	1	1	1	0	0
43670	1	1	0	0	0	1	1	1	0	0
43673	1	1	0	0	0	1	1	1	0	0
43675	1	1	0	0	0	1	1	1	0	0
43678	1	1	1	1	0	1	1	1	1	1
43736	1	1	0	0	0	1	1	1	0	0
43773	1	1	0	0	0	1	1	1	0	0
43775	1	1	0	0	0	1	1	1	0	0
43780	1	1	0	0	0	1	1	1	0	0
43782	1	1	0	0	0	1	1	1	0	0
43786	1	1	1	1	0	1	1	1	1	1
43787	1	1	0	0	0	1	1	1	0	0
43788	1	1	0	0	0	1	1	1	0	0
43791	1	0	0	0	0	0	1	0	0	0
43798	1	1	0	0	0	1	1	1	0	0
44075	1	1	0	0	0	1	1	1	0	0
44077	1	1	0	0	0	1	1	1	0	0
44098	1	1	0	0	0	1	1	1	0	0
44105	1	1	0	0	0	1	1	1	0	0
44109	1	1	1	0	0	1	1	1	1	1
44132	1	1	1	0	0	1	1	1	1	1
44135	1	1	0	0	0	1	1	1	0	0
44149	1	1	0	0	0	1	1	1	0	0
44175	1	1	1	1	0	1	1	1	1	1
44177	1	1	1	1	0	1	1	1	1	1
44180	1	1	1	1	0	1	1	1	1	1
44218	1	1	0	0	0	1	1	1	0	0
44243	1	1	1	1	0	1	1	1	1	1
44263	1	1	1	0	0	1	1	1	1	1
44268	1	1	1	0	0	1	1	0	1	0
44351	1	1	1	1	0	1	1	1	1	1
44352	1	1	1	0	0	1	1	0	1	0
44354	1	1	1	1	0	1	1	1	1	1
44358	1	1	1	1	0	1	1	1	1	1
44359	1	1	1	0	0	1	1	1	1	1
44360	1	1	1	1	0	1	1	1	1	1
44374	1	1	0	0	0	1	1	1	0	0
44384	1	1	1	1	0	1	1	1	1	1
44385	1	0	0	0	0	0	1	0	0	0
44413	1	1	0	0	0	1	1	1	0	0
44421	1	1	0	0	0	1	1	1	0	0
44448	1	0	0	0	0	0	1	0	0	0
44452	1	1	0	0	0	1	1	1	0	1
44453	1	1	0	0	0	1	1	1	0	0
44455	1	1	0	0	0	1	1	1	0	0
44459	1	1	0	0	0	1	1	1	0	1
44472	1	1	0	0	0	1	1	1	0	0
44473	1	1	1	1	0	1	1	1	1	1
44480	1	1	0	0	0	1	1	1	0	1
44481	1	1	0	0	0	1	1	1	0	1
44487	1	1	0	0	0	1	1	1	0	0
44488	1	1	1	1	0	1	1	1	1	1
44492	1	1	1	0	0	1	1	1	1	1
44494	1	1	0	0	0	1	1	1	0	1
44505	1	1	1	1	0	1	1	1	1	1
44506	1	1	1	1	0	1	1	1	1	1
44508	1	0	0	0	0	0	1	0	0	0
44511	1	1	1	1	0	1	1	1	1	1
44512	1	1	1	1	0	1	1	1	1	1
44515	1	1	1	1	0	1	1	1	1	1
44535	1	1	0	0	0	1	1	1	0	1
44546	1	1	0	0	0	1	1	1	0	0
44553	1	1	1	1	0	1	1	1	1	1
44555	1	0	0	0	0	0	1	0	0	0
44558	1	1	0	0	0	1	1	1	0	0
44560	1	1	1	0	0	1	1	0	1	0
44567	1	1	0	0	0	1	1	1	0	0
44569	1	1	0	0	0	1	1	1	0	0
44584	1	1	1	1	0	1	1	1	1	1
44590	1	1	1	1	0	1	1	1	1	1
44594	1	1	1	1	0	1	1	1	1	1
44605	1	1	1	1	0	1	1	1	1	1
44611	1	1	1	0	0	1	1	0	1	0
44634	1	1	1	0	0	1	1	0	1	0
44922	1	1	1	1	0	1	1	1	1	1
46053	1	1	1	1	0	1	1	1	1	1
46056	1	1	1	1	0	1	1	1	1	1
46057	1	1	1	1	0	1	1	1	1	1
46066	1	1	1	1	0	1	1	1	1	1
46070	1	1	1	1	0	1	1	1	1	1
46267	1	1	0	1	0	1	1	1	0	1
46547	1	1	1	0	0	1	1	0	1	0
46551	1	1	1	1	0	1	1	1	1	1
46552	1	1	1	1	0	1	1	1	1	1
46557	1	1	1	0	0	1	1	1	1	1
46558	1	1	1	0	0	1	1	1	1	1
46563	1	1	0	0	0	1	1	1	0	0
46564	1	1	0	0	0	1	1	1	0	0
46580	1	1	0	0	0	1	1	1	0	0
46582	1	1	1	1	0	1	1	1	1	1
46601	1	1	0	0	0	1	1	1	0	0
46622	1	1	1	0	0	1	1	1	1	1
46629	1	1	0	0	0	1	1	1	0	0
46636	1	1	1	0	0	1	1	0	1	0
46640	1	1	1	1	0	1	1	1	1	1
46654	1	1	1	1	0	1	1	1	1	1
46655	1	1	0	0	0	1	1	1	0	1
46670	1	1	0	0	0	1	1	1	0	0
46671	1	1	0	0	0	1	1	1	0	0
46683	1	1	0	0	0	1	1	1	0	0
46685	1	1	1	1	0	1	1	1	1	1
46703	1	1	1	1	0	1	1	1	1	1
46712	1	1	1	1	0	1	1	1	1	1
46714	1	1	0	0	0	1	1	1	0	0
46715	1	1	0	0	0	1	1	1	0	0
46720	1	1	0	0	0	1	1	1	0	0
46731	1	1	0	0	0	1	1	1	0	0
49335	1	1	1	0	0	1	1	1	1	1
49336	1	1	1	1	0	1	1	1	1	1
49337	1	1	1	0	0	1	1	0	1	0
49338	1	0	0	0	0	0	1	0	0	0
49396	1	1	1	0	0	1	1	0	1	0
49402	1	1	0	0	0	1	1	1	0	1
49408	1	1	0	0	0	1	1	1	0	0
49410	1	1	0	0	0	1	1	1	0	0
49414	1	1	0	0	0	1	1	1	0	0
49418	1	1	0	0	0	1	1	1	0	0
49431	1	1	1	1	0	1	1	1	1	1
49434	1	1	1	0	0	1	1	0	1	0
49437	1	1	0	0	0	1	1	1	0	1
49454	1	1	0	0	0	1	1	1	0	0
49455	1	0	0	0	0	0	1	0	0	0
49458	1	1	0	0	0	1	1	1	0	0
49465	1	1	1	1	0	1	1	1	1	1
49475	1	1	0	0	0	1	1	1	0	0
49478	1	1	0	0	0	1	1	1	0	0
49522	1	1	1	1	0	1	1	1	1	1
49524	1	1	0	0	0	1	1	1	0	0
49532	1	1	0	0	0	1	1	1	0	0
49538	1	1	1	1	0	1	1	1	1	1
49541	1	1	0	1	0	1	1	1	0	1
49549	1	1	0	0	0	1	1	1	0	0
49566	1	1	0	1	0	1	1	1	0	1
49569	1	1	1	1	0	1	1	1	1	1
49598	1	1	1	0	0	1	1	1	1	1
49605	1	1	1	1	0	1	1	1	1	1
49608	1	1	1	0	0	1	1	1	1	1
49620	1	1	0	0	0	1	1	1	0	0
49626	1	0	0	0	0	0	1	0	0	0
49630	1	1	1	1	0	1	1	1	1	1
49642	1	1	0	0	0	1	1	1	0	0
49656	1	1	0	0	0	1	1	1	0	0
49667	1	1	1	0	0	1	1	1	1	1
49675	1	1	0	0	0	1	1	1	0	1
49682	1	1	1	1	0	1	1	1	1	1
49693	1	1	1	1	0	1	1	1	1	1
49694	1	1	0	0	0	1	1	1	0	0
49695	1	1	1	1	0	1	1	1	1	1
49698	1	1	0	0	0	1	1	1	0	0
49712	1	1	0	0	0	1	1	1	0	0
49715	1	1	1	1	0	1	1	1	1	1
49716	1	0	0	0	0	0	1	0	0	0
49718	1	1	0	0	0	1	1	1	0	0
49720	1	1	0	0	0	1	1	1	0	0
49731	1	0	0	0	0	0	1	0	0	0
49734	1	1	0	0	0	1	1	1	0	0
49743	1	1	1	0	0	1	1	0	1	0
49754	1	1	0	0	0	1	1	1	0	0
49769	1	1	0	0	0	1	1	1	0	0
49805	1	1	0	0	0	1	1	1	0	0
49821	1	1	1	0	0	1	1	0	1	0
49826	1	0	0	0	0	0	1	0	0	0
49840	1	1	0	0	0	1	1	1	0	0
49844	1	1	0	0	0	1	1	1	0	0
49845	1	1	1	0	0	1	1	1	1	1
49854	1	1	0	0	0	1	1	1	0	0
49864	1	1	0	0	0	1	1	1	0	1
49870	1	1	1	1	0	1	1	1	1	1
49873	1	1	0	0	0	1	1	1	0	0
49874	1	1	1	1	0	1	1	1	1	1
49881	1	1	0	0	0	1	1	1	0	1
49891	1	1	0	0	0	1	1	1	0	0
49900	1	0	0	0	0	0	1	0	0	0
49902	1	1	0	0	0	1	1	1	0	0
49903	1	1	1	0	0	1	1	0	1	0
49905	1	1	0	0	0	1	1	1	0	0
49908	1	1	1	1	0	1	1	1	1	1
49914	1	1	1	0	0	1	1	1	1	1
49916	1	1	0	0	0	1	1	1	0	0
49918	1	1	0	0	0	1	1	1	0	1
49919	1	1	1	1	0	1	1	1	1	1
49921	1	1	1	1	0	1	1	1	1	1
49923	1	1	1	1	0	1	1	1	1	1
49927	1	1	0	0	0	1	1	1	0	0
49933	1	1	0	0	0	1	1	1	0	0
49951	1	0	0	0	0	1	1	1	0	0
49962	1	1	0	0	0	1	1	1	0	0
49968	1	1	0	0	0	1	1	1	0	0
49972	1	1	0	0	0	1	1	1	0	0
50044	1	1	0	0	0	1	1	1	0	0
50106	1	0	0	0	0	0	1	0	0	0
50107	1	1	1	0	0	1	1	1	1	1
50116	1	1	0	0	0	1	1	1	0	0
50134	1	1	0	0	0	1	1	1	0	1
50151	1	1	1	1	0	1	1	1	1	1
50169	1	1	1	1	0	1	1	1	1	1
50178	1	1	0	0	0	1	1	1	0	0
50193	1	1	0	0	0	1	1	1	0	0
50194	1	1	0	0	0	1	1	1	0	0
50200	1	1	0	0	0	1	1	1	0	0
50207	1	1	1	0	0	1	1	0	1	0
50217	1	1	1	0	0	1	1	1	1	1
50232	1	1	1	1	0	1	1	1	1	1
50891	1	1	0	0	0	1	1	1	0	1
50899	1	1	1	0	0	1	1	1	1	1
50900	1	1	1	1	0	1	1	1	1	1
50922	1	1	1	1	0	1	1	1	1	1
50928	1	1	1	0	0	1	1	1	1	1
50929	1	1	1	1	0	1	1	1	1	1
50930	1	1	0	0	0	1	1	1	0	0
50933	1	1	0	0	0	1	1	1	0	0
50939	1	1	0	0	0	1	1	1	0	0
52580	1	1	1	0	0	1	1	1	1	1
52586	1	1	0	0	0	1	1	1	0	0
52723	1	1	0	0	0	1	1	1	0	0
56428	1	1	0	0	0	1	1	1	0	0
58872	1	1	1	1	0	1	1	1	1	1
60878	1	1	1	1	0	1	1	1	1	1
60881	1	1	1	1	0	1	1	1	1	1
60886	1	1	1	1	0	1	1	1	1	1
60936	1	1	1	1	0	1	1	1	1	1
60948	1	1	0	0	0	1	1	1	0	0
62970	1	1	1	0	0	1	1	1	1	1
82614	1	1	0	0	0	1	1	1	0	0
82615	1	1	1	1	0	1	1	1	1	1
82616	1	1	1	1	0	1	1	1	1	0
82620	1	1	1	1	0	1	1	1	1	1
82622	1	1	0	0	0	1	1	1	0	0
82627	1	1	0	0	0	1	1	1	0	0
83682	1	1	1	0	0	1	1	1	1	1
83684	1	1	0	0	0	1	1	1	0	0
84198	1	1	1	1	0	1	1	1	1	1
84206	1	1	1	1	0	1	1	1	1	1
84265	1	1	1	0	0	1	1	1	1	1
84474	1	1	1	1	0	1	1	1	1	1
84477	1	1	1	1	0	1	1	1	1	1
85858	1	1	1	1	0	1	1	1	1	1
88789	1	1	0	0	0	1	1	1	0	0
88790	1	1	1	1	0	1	1	1	1	1
88791	1	1	1	1	0	1	1	1	1	1
88792	1	1	0	0	0	1	1	1	0	0
88793	1	1	1	1	0	1	1	1	1	1
88794	1	1	1	1	0	1	1	1	1	1
88795	1	1	1	1	0	1	1	1	1	1
88796	1	1	1	0	0	1	1	0	1	0
88797	1	1	1	1	0	1	1	1	1	1
88798	1	1	1	0	0	1	1	0	1	0
88799	1	1	1	1	0	1	1	1	1	1
88800	1	1	1	0	0	1	1	0	1	0
88801	1	1	0	0	0	1	1	1	0	0
88802	1	1	1	1	0	1	1	1	1	1
88803	1	1	1	1	0	1	1	1	1	1
88804	1	1	1	1	0	1	1	1	1	1
88805	1	1	1	1	0	1	1	1	1	1
88806	1	1	0	0	0	1	1	1	0	0
88807	1	1	0	0	0	1	1	1	0	0
88808	1	1	1	1	0	1	1	1	1	1
88809	1	1	1	1	0	1	1	1	1	1
88810	1	1	0	0	0	1	1	1	0	0
88811	1	1	1	1	0	1	1	1	1	1
88812	1	1	1	1	0	1	1	1	1	1
88813	1	1	1	1	0	1	1	1	1	1
88814	1	1	1	1	0	1	1	1	1	1
88815	1	1	1	1	0	1	1	1	1	1
88816	1	1	1	0	0	1	1	0	1	0
88817	1	1	1	1	0	1	1	1	1	1
88818	1	1	0	1	0	1	1	1	0	1
88819	1	1	0	0	0	1	1	1	0	0
88820	1	1	0	1	0	1	1	1	0	1
88821	1	1	0	0	0	1	1	1	0	0
88822	1	1	1	1	0	1	1	1	1	1
88823	1	1	0	0	0	1	1	1	0	0
88824	1	1	0	0	0	1	1	1	0	0
88825	1	1	1	1	0	1	1	1	1	1
88826	1	1	0	0	0	1	1	1	0	0
88827	1	1	1	1	0	1	1	1	1	1
88828	1	1	0	0	0	1	1	1	0	0
88829	1	1	0	0	0	1	1	1	0	0
88830	1	1	0	0	0	1	1	1	0	0
88831	1	1	1	1	0	1	1	1	1	1
88832	1	1	0	1	0	1	1	1	0	1
88833	1	1	0	0	0	1	1	1	0	0
88834	1	1	1	1	0	1	1	1	1	1
88835	1	1	0	0	0	1	1	1	0	0
88836	1	1	0	0	0	1	1	1	0	0
88837	1	1	1	1	0	1	1	1	1	1
88838	1	1	0	0	0	1	1	1	0	0
89163	1	1	1	1	0	1	1	1	1	1
89164	1	1	1	1	0	1	1	1	1	1
89165	1	1	1	1	0	1	1	1	1	1
92872	1	1	1	1	0	1	1	1	1	1
92873	1	1	1	1	0	1	1	1	1	1
92874	1	1	1	1	0	1	1	1	1	1
92875	1	1	1	1	0	1	1	1	1	1

## Sheet: N_viridiae
id	NEIS0794	NEIS0795	NEIS0802	NEIS0803	NEIS0804	NEIS0807S	NEIS0808	NEIS2881	NEIS3237	NEIS3238
46405	1	1	0	0	0	1	1	1	0	0			tot	21
46408	1	1	0	0	0	1	1	1	0	0					%
46415	1	1	0	0	0	1	1	1	0	0			NEIS0808	21	100
46416	1	1	0	0	0	1	1	1	0	0			NEIS0807S	21	100
46429	1	1	0	0	0	1	1	1	0	0			NEIS0804	0	0
46431	1	1	0	0	0	1	1	1	0	0			NEIS0803	0	0
46432	1	1	0	0	0	1	1	1	0	0			NEIS3237	0	0
46438	1	1	0	0	0	1	1	1	0	0			NEIS0802	0	0
46439	1	1	0	0	0	1	1	1	0	0			NEIS3238	0	0
46442	1	1	0	0	0	1	1	1	0	0			NEIS2881	21	100
46461	1	1	0	0	0	1	1	1	0	0			NEIS0795	21	100
46463	1	1	0	0	0	1	1	1	0	0			NEIS0794	21	100
46464	1	1	0	0	0	1	1	1	0	0
46465	1	1	0	0	0	1	1	1	0	0
46468	1	1	0	0	0	1	1	1	0	0
46471	1	1	0	0	0	1	1	1	0	0
46472	1	1	0	0	0	1	1	1	0	0
46473	1	1	0	0	0	1	1	1	0	0
46476	1	1	0	0	0	1	1	1	0	0
46477	1	1	0	0	0	1	1	1	0	0
46478	1	1	0	0	0	1	1	1	0	0

## Sheet: N_polysaccharea
id	NEIS0794	NEIS0795	NEIS0802	NEIS0803	NEIS0804	NEIS0807S	NEIS0808	NEIS2881	NEIS3237	NEIS3238
14730	1	0	0	0	0	0	1	0	0	0			tot	63
21047	1	0	0	0	0	0	1	0	0	0					%
36140	1	0	0	0	0	0	1	0	0	0			NEIS0808	63	100
36142	1	0	0	0	0	0	1	0	0	0			NEIS0807S	11	17.4603
36148	1	0	0	0	0	0	1	0	0	0			NEIS0804	0	0
36153	1	0	0	0	0	0	1	0	0	0			NEIS0803	0	0
36167	1	1	0	0	0	1	1	1	0	0			NEIS3237	2	3.1746
38980	1	0	0	0	0	0	1	0	0	0			NEIS0802	2	3.1746
41474	1	1	0	0	0	1	1	1	0	1			NEIS3238	9	14.2857
41528	1	1	0	0	0	1	1	1	0	1			NEIS2881	11	17.4603
41652	1	0	0	0	0	0	1	0	0	0			NEIS0795	15	23.8095
42468	1	1	0	0	0	1	1	1	0	1			NEIS0794	63	100
42472	1	0	0	0	0	0	1	0	0	0
43335	1	0	0	0	0	0	1	0	0	0
43413	1	0	0	0	0	0	1	0	0	0
43415	1	0	0	0	0	0	1	0	0	0
43416	1	0	0	0	0	0	1	0	0	0
43417	1	0	0	0	0	0	1	0	0	0
43418	1	0	0	0	0	0	1	0	0	0
43419	1	0	0	0	0	0	1	0	0	0
43420	1	0	0	0	0	0	1	0	0	0
43987	1	0	0	0	0	0	1	0	0	0
44084	1	0	0	0	0	0	1	0	0	0
44102	1	0	0	0	0	0	1	0	0	0
44630	1	0	0	0	0	0	1	0	0	0
44655	1	1	0	0	0	1	1	1	0	1
44837	1	0	0	0	0	0	1	0	0	0
45356	1	0	0	0	0	0	1	0	0	0
46136	1	0	0	0	0	0	1	0	0	0
46143	1	0	0	0	0	0	1	0	0	0
46173	1	0	0	0	0	0	1	0	0	0
46186	1	0	0	0	0	0	1	0	0	0
46196	1	0	0	0	0	0	1	0	0	0
46197	1	0	0	0	0	0	1	0	0	0
46199	1	0	0	0	0	0	1	0	0	0
46200	1	0	0	0	0	0	1	0	0	0
46409	1	1	0	0	0	0	1	0	0	0
46417	1	0	0	0	0	0	1	0	0	0
46418	1	0	0	0	0	0	1	0	0	0
46428	1	0	0	0	0	0	1	0	0	0
46437	1	0	0	0	0	0	1	0	0	0
46449	1	1	0	0	0	0	1	0	0	0
46451	1	1	0	0	0	0	1	0	0	0
46462	1	0	0	0	0	0	1	0	0	0
46467	1	0	0	0	0	0	1	0	0	0
46475	1	1	0	0	0	0	1	0	0	0
46727	1	0	0	0	0	0	1	0	0	0
49356	1	0	0	0	0	0	1	0	0	0
49357	1	0	0	0	0	0	1	0	0	0
49358	1	1	0	0	0	1	1	1	0	1
49359	1	0	0	0	0	0	1	0	0	0
53400	1	0	0	0	0	0	1	0	0	0
58873	1	0	0	0	0	0	1	0	0	0
59953	1	0	0	0	0	0	1	0	0	0
63424	1	0	0	0	0	0	1	0	0	0
63427	1	1	1	0	0	1	1	1	1	1
63429	1	1	1	0	0	1	1	1	1	1
72290	1	1	0	0	0	1	1	1	0	0
75034	1	0	0	0	0	0	1	0	0	0
82539	1	1	0	0	0	1	1	1	0	1
85853	1	0	0	0	0	0	1	0	0	0
89663	1	1	0	0	0	1	1	1	0	1
95834	1	0	0	0	0	0	1	0	0	0

## Sheet: N_subflava
id	NEIS0794	NEIS0795	NEIS0802	NEIS0803	NEIS0804	NEIS0807S	NEIS0808	NEIS2881	NEIS3237	NEIS3238
6415	1	0	0	0	0	0	1	0	0	0			tot	39
14732	1	1	0	0	0	0	1	1	0	1					%
14733	1	0	0	0	0	0	1	0	0	0			NEIS0808	39	100
21060	1	0	0	0	0	0	1	0	0	0			NEIS0807S	2	5.12821
26870	1	0	0	0	0	0	1	0	0	0			NEIS0804	2	5.12821
38976	1	1	0	0	0	0	1	0	0	0			NEIS0803	0	0
43570	1	0	0	0	0	0	1	0	0	0			NEIS3237	0	0
43658	1	0	0	0	0	0	1	0	0	0			NEIS0802	1	2.5641
43740	1	1	1	0	0	0	1	0	0	0			NEIS3238	5	12.8205
43741	1	0	0	0	0	0	1	0	0	0			NEIS2881	5	12.8205
43793	1	0	0	0	0	0	1	0	0	0			NEIS0795	10	25.641
43794	1	0	0	0	0	0	1	0	0	0			NEIS0794	39	100
44065	1	0	0	0	0	0	1	0	0	0
44613	1	0	0	0	0	0	1	0	0	0
44615	1	0	0	0	0	0	1	0	0	0
44616	1	0	0	0	0	0	1	0	0	0
44620	1	0	0	0	0	0	1	0	0	0
46032	1	0	0	0	0	0	1	0	0	0
49346	1	1	0	0	0	0	1	0	0	0
49347	1	0	0	0	0	0	1	0	0	0
49348	1	1	0	0	0	0	1	1	0	1
49349	1	1	0	0	0	0	1	1	0	1
49353	1	0	0	0	0	0	1	0	0	0
49362	1	0	0	0	0	0	1	0	0	0
49363	1	1	0	0	1	1	1	0	0	0										N
49364	1	0	0	0	0	0	1	0	0	0
49365	1	0	0	0	0	0	1	0	0	0
49366	1	1	0	0	1	1	1	0	0	0
49367	1	0	0	0	0	0	1	0	0	0
49373	1	0	0	0	0	0	1	0	0	0
49571	1	0	0	0	0	0	1	0	0	0
49863	1	0	0	0	0	0	1	0	0	0
50889	1	0	0	0	0	0	1	0	0	0
50940	1	0	0	0	0	0	1	0	0	0
61329	1	0	0	0	0	0	1	0	0	0
82626	1	0	0	0	0	0	1	0	0	0
82631	1	0	0	0	0	0	1	0	0	0
84263	1	1	0	0	0	0	1	1	0	1
92876	1	1	0	0	0	0	1	1	0	1

## Sheet: N_cinerea
id	NEIS0794	NEIS0795	NEIS0802	NEIS0803	NEIS0804	NEIS0807S	NEIS0808	NEIS2881	NEIS3237	NEIS3238
3416	1	1	0	0	0	0	1	1	0	1			tot	33
14731	1	1	0	0	0	0	1	0	0	0					%
21041	1	0	0	0	0	0	1	0	0	0			NEIS0808	33	100
26871	1	1	0	0	0	0	1	0	0	0			NEIS0807S	0	0
26876	1	1	0	0	0	0	1	0	0	0			NEIS0804	0	0
38978	1	0	0	0	0	0	1	0	0	0			NEIS0803	0	0
38984	1	0	0	0	0	0	1	0	0	0			NEIS3237	0	0
39717	1	1	0	0	0	0	1	0	0	0			NEIS0802	0	0
39724	1	1	0	0	0	0	1	1	0	1			NEIS3238	2	6.06061
42057	1	1	0	0	0	0	1	0	0	0			NEIS2881	2	6.06061
42058	1	1	0	0	0	0	1	0	0	0			NEIS0795	19	57.5758
42061	1	1	0	0	0	0	1	0	0	0			NEIS0794	33	100
42462	1	1	0	0	0	0	1	0	0	0
42471	1	0	0	0	0	0	1	0	0	0
42503	1	0	0	0	0	0	1	0	0	0
44493	1	1	0	0	0	0	1	0	0	0
44631	1	1	0	0	0	0	1	0	0	0
47345	1	0	0	0	0	0	1	0	0	0
49341	1	0	0	0	0	0	1	0	0	0
49342	1	1	0	0	0	0	1	0	0	0
49343	1	0	0	0	0	0	1	0	0	0
49344	1	0	0	0	0	0	1	0	0	0
49350	1	0	0	0	0	0	1	0	0	0
50859	1	0	0	0	0	0	1	0	0	0
63425	1	0	0	0	0	0	1	0	0	0
63426	1	0	0	0	0	0	1	0	0	0
63428	1	1	0	0	0	0	1	0	0	0
63430	1	1	0	0	0	0	1	0	0	0
63431	1	0	0	0	0	0	1	0	0	0
63432	1	1	0	0	0	0	1	0	0	0
63433	1	1	0	0	0	0	1	0	0	0
93282	1	1	0	0	0	0	1	0	0	0
103530	1	1	0	0	0	0	1	0	0	0

## Sheet: N_mucosa
id	NEIS0794	NEIS0795	NEIS0802	NEIS0803	NEIS0804	NEIS0807S	NEIS0808	NEIS2881	NEIS3237	NEIS3238
3565	1	0	0	0	0	0	1	0	0	0			tot	20
5197	1	0	0	0	0	0	1	0	0	0					%
5204	1	0	0	0	0	0	1	0	0	0			NEIS0808	20	100
5354	1	1	0	0	0	1	1	0	0	0			NEIS0807S	4	20
21043	1	0	0	0	0	0	1	0	0	0			NEIS0804	0	0
21061	1	1	0	0	0	1	1	0	0	0			NEIS0803	0	0
26577	1	0	0	0	0	0	1	0	0	0			NEIS3237	0	0
27632	1	0	0	0	0	0	1	0	0	0			NEIS0802	0	0
37778	1	0	0	0	0	0	1	0	0	0			NEIS3238	0	0
38974	1	0	0	0	0	0	1	0	0	0			NEIS2881	0	0
38977	1	1	0	0	0	1	1	0	0	0			NEIS0795	4	20
45355	1	0	0	0	0	0	1	0	0	0			NEIS0794	20	100
46270	1	0	0	0	0	0	1	0	0	0
49351	1	0	0	0	0	0	1	0	0	0
49352	1	0	0	0	0	0	1	0	0	0
49354	1	0	0	0	0	0	1	0	0	0
49355	1	0	0	0	0	0	1	0	0	0
49360	1	0	0	0	0	0	1	0	0	0
49361	1	0	0	0	0	0	1	0	0	0
82621	1	1	0	0	0	1	1	0	0	0

[truncated: 3 more sheets: N_bacilliformis, N_elongata, N_blantyrii]
