# Supplementary material for: Bacteriocin-like peptides encoded by a horizontally acquired island mediate Neisseria gonorrhoeae autolysis
Source: PLoS Biol. 2025 Feb 5;23(2):e3003001. doi: 10.1371/journal.pbio.3003001 (PMC11798529; doi:10.1371/journal.pbio.3003001)
Supplement: S3 Table — (XLSX) [file pbio.3003001.s012.xlsx]

## Sheet: Feuil1
Table 3. Strains and primers
Bacterial strain	Genetic backround	Reference
Neisseria gonorrhoeae	FA1090 (G4)	Seifert et al., J. Clin. Invest. 1994; 93(6):2744-2749.
Neisseria gonorrhoeae ΔnapRABC::kanR	FA1090 (G4)	This study
Neisseria gonorrhoeae ΔltgA::eryR	FA1090 (G4)	This study
Neisseria gonorrhoeae ΔnapRABC (markerless)	FA1090 (G4)	This study
Neisseria gonorrhoeae ΔltgA (markerless)	FA1090 (G4)	This study
Neisseria gonorrhoeae ΔnapRABC ΔnapI::kanR	FA1090 (G4)	This study
Neisseria cinerea	CCUG 346T	Bennett et al., Microbiology (Reading). 2012; 158(Pt 6):1570-1580.
Neisseria cinerea	CCUG 27178A	Bennett et al., Microbiology (Reading). 2012; 158(Pt 6):1570-1580.
Lactobacillus crispatus	ATCC 33820	Cato et al., Int. J. Syst. Bacteriol. 1983; 33:426-428.
Escherichia coli	K-12 substr. MG1655	Bachmann BJ, Bacteriol. Rev. 1972; 36(4):525-557.
Primer name	sequence (floating end underlined)	use/remarks
F-kanR	atggctaaaatgagaatatcac	KanR amplification
R-kanR	Ctaaaacaattcatccagtaaaa
F1_del-napRABC	gacaaacaaaatcttttcttcaaacg	napRABC:popaB-kanR allelic replacement
R1_del-napRABC-p_opaB-kanR	gcatctttccgccgtcattccccatcaatttttttagaaattaaagcaac
F2_del-napRABC-kanR	ttactggatgaattgttttagctgaaacccagtacacaac
R2_del-napRABC	ggatagtgcgacaaatataaagtg
F2_del-napRABC-pheS	tcttgaagcagtttgaataactgaaacccagtacacaac	use with R2_del-napRABC; to generate intermediate construct for markerless deletion
R1_del-napRABC-markerless	ccatcaatttttttagaaattaaagcaac	use with F1_del-napRABC; to generate final construct for markerless deletion
F2_del-napRABC-markerless	gctttaatttctaaaaaaattgatggActgaaacccagtacacaac	use with R2_del-napRABC; to generate final construct for markerless deletion
F-eryR	atgaacgagaaaaatataaaacac	eryR amplification
R-eryR	ttacttattaaataatttatagctattgaaaagag
F1_del_ltgA	gacgatttccaccactttcc	ltgA::eryR allelic replacement
R1_del_ltgA-eryR	gttttatatttttctcgttcatgtacatcggatttccttaagaatcg
F2_del_ltgA-eryR	gctataaattatttaataagtaactcaaacagcgtatgggcac
R2_del_ltgA	ggcgttttgtccgatattcg
R1_del_ltgA_p-opaB	catctttccgccgtcattccgtacatcggatttccttaagaatcg	use with F1_del-ltgA; to generate intermediate construct for markerless deletion
F2_del_ltgA-pheS	gaacttcttgaagcagtttgaataactcaaacagcgtatgggcac	use with R2_del-ltgA; to generate intermediate construct for markerless deletion
R1_del-ltgA-markerless	gtacatcggatttccttaagaatcg	use with F1_del-ltgA; to generate finalconstruct for markerless deletion
F2_del-ltgA-markerless	cttaaggaaatccgatgtacctcaaacagcgtatgggcac	use with R2_del-ltgA; to generate final construct for markerless deletion
upstream_ltgA	gattgagcgtggatttgg	to validade deletion
upstream_ltgA	cgatattaggacattgaaaatgc
F_p-opaB	ggaatgacggcggaaag	to amplify popaB
R_p-opaB-KanR	gtgatattctcattttagccataaaattactcctGCTATAGTGG
F-SD_pheS_long	tattatattttactggatgaattgttttagggAGGAGGTacagccatgtcaggctatacaggc	to amplify RBS followed by pheS sequence (forward)
R-pheS_mut1	ggatgtaccataccgcaaccgcctacttccaaccatttgccgttttctcccatgatgtcgatttcggcagaaggctcgCtaaacgggaagaaagacg	internal primer to mutate pheS
F-pheS_mut2	ggaagtaggcggttgcggtatggtacatcctaatgtgttgaaaaatgtcaatatcgaccctgaaaaatataccggtttcgGCttcggtattggtctcgac	internal primer to mutate pheS
R_pheS	ttattcaaactgcttcaagaag	to amplify pheS (reverse)
F1_del_napI	ccaaccaaacctgctatcg	napI::kanR allelic replacement
R1_del_napI-kanR	gatattctcattttagccattttcaattccaagatggatgc
F2_del_napI-kanR	tactggatgaattgttttagtagtggattaacaaaaatcagga
R2_del_napI	ctgctcatcgaaacatgac
upstream_napI	ttgtccgactgcaaactc	to validade deletion
downstream_napI	cgaatgtcagtgttcttacc
Primer name for RT-qPCR	sequence	use/remarks
F_qPCR_napF	CGGCGCAACCTCGTTTATCC	used for qPCR
R_cDNA_napF	TTGTTGCGGGTTTTGCCGTT	used for RT and qPCR
F_qPCR_napR	ATCAGGTTTTCTTGAGTTTGATCCT	used for qPCR
R_cDNA_napR	CATTTGCTCAATTTTAAGCGTCTCC	used for RT and qPCR
F_qPCR_napA	GGGTCAATGGTGCGGAGATT	used for qPCR
R_cDNA_napA	TCCTTACATCTTCCTGCCTTGTC	used for RT and qPCR
F_qPCR_napB	ATGGTATGCGAGGTGTAGCAGT	used for qPCR
R_cDNA_napB	GGCGAATGTCAGTGTTCTTACC	used for RT and qPCR
F_qPCR_napC	TTCTTTTCGACATTGGGCTGT	used for qPCR
R_cDNA_napC	TTCCACCTCCATCCGAAACA	used for RT and qPCR
F_qPCR_napI	GAGGCTAAGGCTTCCGTTGTA	used for qPCR
R_cDNA_napI	AAGAAACGATTGGCGGTATGT	used for RT and qPCR
F_qPCR_napH	TAAAAGCAGCAATCGGCATAACC	used for qPCR
R_cDNA_napH	CGTAACGGCAGCCATAACTGT	used for RT and qPCR
F_qPCR_napP	CGCCGGGTCATGTTTCGATG	used for qPCR
R_cDNA_napP	CCGCTTGGGATGATGTGTGa	used for RT and qPCR
F_qPCR_recA	CCGTTCGGGCGGCATAGATA	used for qPCR
R_cDNA_recA	GCTGTCCCCCATATCGCCTT	used for RT and qPCR
