# Supplementary material for: Bacteriocin-like peptides encoded by a horizontally acquired island mediate Neisseria gonorrhoeae autolysis
Source: PLoS Biol. 2025 Feb 5;23(2):e3003001. doi: 10.1371/journal.pbio.3003001 (PMC11798529; doi:10.1371/journal.pbio.3003001)
Supplement: S2 Data — Strains are indicated. (XLSX) [file pbio.3003001.s014.xlsx]

## Sheet: Sheet1
	replicate 1
			penG	polymB	mNapA	mNapB	mNapC
		Ng FA1090 WT	<0.5	32	nd	nd	nd
		Nc 346T	<0.5	<0.5	nd	nd	nd
		Nc 27178A	<0.5	<0.5	nd	nd	nd
		Lc ATCC 2280	<0.5	nd	nd	nd	nd
		Ec MG1655	64	<0.5	nd	nd	nd
	replicate 2
			penG	polymB	mNapA	mNapB	mNapC
		Ng FA1090 WT	<0.5	64	nd	nd	nd
		Nc 346T	<0.5	<0.5	nd	nd	nd
		Nc 27178A	<0.5	<0.5	nd	nd	nd
		Lc ATCC 2280	<0.5	256	nd	nd	nd
		Ec MG1655	64	<0.5	nd	nd	nd
	replicate 3
			penG	polymB	mNapA	mNapB	mNapC
		Ng FA1090 WT	<0.5	32	nd	nd	nd
		Nc 346T	<0.5	<0.5	nd	nd	nd
		Nc 27178A	<0.5	<0.5	nd	nd	nd
		Lc ATCC 2280	<0.5	256	nd	nd	nd
		Ec MG1655	32	<0.5	nd	nd	nd
