# Supplementary material for: Bacteriocin-like peptides encoded by a horizontally acquired island mediate Neisseria gonorrhoeae autolysis
Source: PLoS Biol. 2025 Feb 5;23(2):e3003001. doi: 10.1371/journal.pbio.3003001 (PMC11798529; doi:10.1371/journal.pbio.3003001)
Supplement: S3 Data — (XLSX) [file pbio.3003001.s015.xlsx]

## Sheet: all points
CFU/mL (n= 4 biological replicates)
	mNapA		5 μM				2.5 μM				1 μM				0.5 μM				no peptide
		T0	24300000	11300000	23300000	16300000	24300000	11300000	23300000	16300000	24300000	11300000	23300000	16300000	24300000	11300000	23300000	16300000	24300000	11300000	23300000	16300000
		T3h	94700000	47300000	78700000	76000000	97300000	43300000	77300000	88700000	94000000	52700000	47300000	91300000	94000000	53300000	70000000	72700000	50000000	48700000	57300000	67300000
		T6h	247000000	367000000	307000000	227000000	200000000	313000000	353000000	313000000	347000000	260000000	273000000	353000000	393000000	227000000	313000000	293000000	253000000	307000000	433000000	313000000
		T9h	420000000	520000000	433000000	313000000	360000000	767000000	420000000	420000000	540000000	700000000	427000000	387000000	533000000	587000000	493000000	447000000	473000000	527000000	527000000	340000000
		T24h	6800000	933000	8270000	4800000	6870000	1870000	6930000	4200000	28000000	4800000	18300000	5700000	28700000	6800000	14900000	4800000	167000000	68700000	132000000	79300000
		T30h	1330	1070	2930	4000	1330	1730	2130	12000	667	4130	47300	29300	2670	38700	46700	15300	8530000	5130000	10100000	17900000
		T36h	10	10	10	10	10	10	10	10	10	10	10	10	10	10	10	10	800	711	107000	115000
			note : arbitrary value at 10 when CFU below the limit of detection
	mNapB		5 μM				2.5 μM				1 μM				0.5 μM				no peptide
		T0	24300000	11300000	23300000	16300000	24300000	11300000	23300000	16300000	24300000	11300000	23300000	16300000	24300000	11300000	23300000	16300000	24300000	11300000	23300000	16300000
		T3h	63300000	63300000	64000000	58000000	58700000	48000000	66700000	67300000	62700000	60700000	81300000	79300000	66000000	64000000	76000000	84700000	50000000	48700000	57300000	67300000
		T6h	413000000	293000000	300000000	360000000	313000000	380000000	327000000	253000000	460000000	313000000	367000000	333000000	340000000	287000000	407000000	427000000	253000000	307000000	433000000	313000000
		T9h	593000000	507000000	460000000	367000000	440000000	480000000	527000000	547000000	527000000	427000000	527000000	300000000	440000000	647000000	520000000	433000000	473000000	527000000	527000000	340000000
		T24h	152000000	71300000	119000000	64700000	153000000	70700000	90700000	36000000	175000000	56000000	112000000	55300000	158000000	56000000	130000000	52700000	167000000	68700000	132000000	79300000
		T30h	13700000	1870000	7130000	13500000	11900000	3530000	2530000	8730000	11600000	2200000	8000000	5800000	6330000	4730000	14100000	7070000	8530000	5130000	10100000	17900000
		T36h	119000	5600	6330	89300	34000	3200	2600	69300	133000	2000	4000	37300	24700	77.8	27300	88700	800	711	107000	115000
	mNapC		5 μM				2.5 μM				1 μM				0.5 μM				no peptide
		T0	24300000	11300000	23300000	16300000	24300000	11300000	23300000	16300000	24300000	11300000	23300000	16300000	24300000	11300000	23300000	16300000	24300000	11300000	23300000	16300000
		T3h	105000000	50000000	58000000	93300000	90000000	46000000	74000000	98000000	67300000	63300000	65300000	72700000	95300000	68000000	64000000	78700000	50000000	48700000	57300000	67300000
		T6h	240000000	233000000	387000000	287000000	353000000	220000000	447000000	253000000	367000000	293000000	307000000	400000000	293000000	333000000	273000000	300000000	253000000	307000000	433000000	313000000
		T9h	720000000	527000000	587000000	447000000	640000000	440000000	387000000	573000000	433000000	487000000	427000000	380000000	387000000	533000000	507000000	373000000	473000000	527000000	527000000	340000000
		T24h	94000000	7870000	84000000	7400000	111000000	11800000	85300000	2100000	138000000	6670000	93300000	10400000	137000000	19100000	90000000	61300000	167000000	68700000	132000000	79300000
		T30h	647000	51300	2870000	94000	2600000	127000	2670000	50700	6800000	95300	3530000	68000	12600000	1880000	5470000	2600000	8530000	5130000	10100000	17900000
		T36h	10	10	10	10	10	10	10	10	1130	22.2	333	10	92700	144	2400	4270	800	711	107000	115000
mean values
	mNapA		5 μM	2.5 μM	1 μM	0.5 μM	no peptide
		T0	18800000	18800000	18800000	18800000	18800000
		T3h	74175000	76650000	71325000	72500000	55825000
		T6h	287000000	294750000	308250000	306500000	326500000
		T9h	421500000	491750000	513500000	515000000	466750000
		T24h	5200750	4967500	14200000	13800000	111750000
		T30h	2332.5	4297.5	20349.2	25842.5	10415000
		T36h	10	10	10	10	55877.8
	mNapB		5 μM	2.5 μM	1 μM	0.5 μM	no peptide
		T0	18800000	18800000	18800000	18800000	18800000
		T3h	62150000	60175000	71000000	72675000	55825000
		T6h	341500000	318250000	368250000	365250000	326500000
		T9h	481750000	498500000	445250000	510000000	466750000
		T24h	101750000	87600000	99575000	99175000	111750000
		T30h	9050000	6672500	6900000	8057500	10415000
		T36h	55057.5	27275	44075	35194.4	55877.8
	mNapC		5 μM	2.5 μM	1 μM	0.5 μM	no peptide
		T0	18800000	18800000	18800000	18800000	18800000
		T3h	76575000	77000000	67150000	76500000	55825000
		T6h	286750000	318250000	341750000	299750000	326500000
		T9h	570250000	510000000	431750000	450000000	466750000
		T24h	48317500	52550000	62092500	76850000	111750000
		T30h	915575	1361925	2623325	5637500	10415000
		T36h	10	10	373.8	24878.5	55877.8

## Sheet: Ratio_values
CFU/mL (n= 4 biological replicates) transformed in log scale
	mNapA		5 μM				2.5 μM				1 μM				0.5 μM				no peptide
		T0	7.38561	7.05308	7.36736	7.21219	7.38561	7.05308	7.36736	7.21219	7.38561	7.05308	7.36736	7.21219	7.38561	7.05308	7.36736	7.21219	7.38561	7.05308	7.36736	7.21219
		T3h	7.97635	7.67486	7.89597	7.88081	7.98811	7.63649	7.88818	7.94792	7.97313	7.72181	7.67486	7.96047	7.97313	7.72673	7.8451	7.86153	7.69897	7.68753	7.75815	7.82802
		T6h	8.3927	8.56467	8.48714	8.35603	8.30103	8.49554	8.54777	8.49554	8.54033	8.41497	8.43616	8.54777	8.59439	8.35603	8.49554	8.46687	8.40312	8.48714	8.63649	8.49554
		T9h	8.62325	8.716	8.63649	8.49554	8.5563	8.8848	8.62325	8.62325	8.73239	8.8451	8.63043	8.58771	8.72673	8.76864	8.69285	8.65031	8.67486	8.72181	8.72181	8.53148
		T24h	6.83251	5.96988	6.91751	6.68124	6.83696	6.27184	6.84073	6.62325	7.44716	6.68124	7.26245	6.75587	7.45788	6.83251	7.17319	6.68124	8.22272	7.83696	8.12057	7.89927
		T30h	3.12385	3.02938	3.46687	3.60206	3.12385	3.23805	3.32838	4.07918	2.82413	3.61595	4.67486	4.46687	3.42651	4.58771	4.66932	4.18469	6.93095	6.71012	7.00432	7.25285
		T36h	1	1	1	1	1	1	1	1	1	1	1	1	1	1	1	1	2.90309	2.85187	5.02938	5.0607
	mNapB		5 μM				2.5 μM				1 μM				0.5 μM				no peptide
		T0	7.38561	7.05308	7.36736	7.21219	7.38561	7.05308	7.36736	7.21219	7.38561	7.05308	7.36736	7.21219	7.38561	7.05308	7.36736	7.21219	7.38561	7.05308	7.36736	7.21219
		T3h	7.8014	7.8014	7.80618	7.76343	7.76864	7.68124	7.82413	7.82802	7.79727	7.78319	7.91009	7.89927	7.81954	7.80618	7.88081	7.92788	7.69897	7.68753	7.75815	7.82802
		T6h	8.61595	8.46687	8.47712	8.5563	8.49554	8.57978	8.51455	8.40312	8.66276	8.49554	8.56467	8.52244	8.53148	8.45788	8.60959	8.63043	8.40312	8.48714	8.63649	8.49554
		T9h	8.77305	8.70501	8.66276	8.56467	8.64345	8.68124	8.72181	8.73799	8.72181	8.63043	8.72181	8.47712	8.64345	8.8109	8.716	8.63649	8.67486	8.72181	8.72181	8.53148
		T24h	8.18184	7.85309	8.07555	7.8109	8.18469	7.84942	7.95761	7.5563	8.24304	7.74819	8.04922	7.74273	8.19866	7.74819	8.11394	7.72181	8.22272	7.83696	8.12057	7.89927
		T30h	7.13672	6.27184	6.85309	7.13033	7.07555	6.54777	6.40312	6.94101	7.06446	6.34242	6.90309	6.76343	6.8014	6.67486	7.14922	6.84942	6.93095	6.71012	7.00432	7.25285
		T36h	5.07555	3.74819	3.8014	4.95085	4.53148	3.50515	3.41497	4.84073	5.12385	3.30103	3.60206	4.57171	4.3927	1.89098	4.43616	4.94792	2.90309	2.85187	5.02938	5.0607
	mNapC		5 μM				2.5 μM				1 μM				0.5 μM				no peptide
		T0	7.38561	7.05308	7.36736	7.21219	7.38561	7.05308	7.36736	7.21219	7.38561	7.05308	7.36736	7.21219	7.38561	7.05308	7.36736	7.21219	7.38561	7.05308	7.36736	7.21219
		T3h	8.02119	7.69897	7.76343	7.96988	7.95424	7.66276	7.86923	7.99123	7.82802	7.8014	7.81491	7.86153	7.97909	7.83251	7.80618	7.89597	7.69897	7.68753	7.75815	7.82802
		T6h	8.38021	8.36736	8.58771	8.45788	8.54777	8.34242	8.65031	8.40312	8.56467	8.46687	8.48714	8.60206	8.46687	8.52244	8.43616	8.47712	8.40312	8.48714	8.63649	8.49554
		T9h	8.85733	8.72181	8.76864	8.65031	8.80618	8.64345	8.58771	8.75815	8.63649	8.68753	8.63043	8.57978	8.58771	8.72673	8.70501	8.57171	8.67486	8.72181	8.72181	8.53148
		T24h	7.97313	6.89597	7.92428	6.86923	8.04532	7.07188	7.93095	6.32222	8.13988	6.82413	7.96988	7.01703	8.13672	7.28103	7.95424	7.78746	8.22272	7.83696	8.12057	7.89927
		T30h	5.8109	4.71012	6.45788	4.97313	6.41497	5.1038	6.42651	4.70501	6.83251	4.97909	6.54777	4.83251	7.10037	6.27416	6.73799	6.41497	6.93095	6.71012	7.00432	7.25285
		T36h	1	1	1	1	1	1	1	1	3.05308	1.34635	2.52244	1	4.96708	2.15836	3.38021	3.63043	2.90309	2.85187	5.02938	5.0607
ratio values
mNapA			5 μM				2.5 μM				1 μM				0.5 μM				no peptide
	Exponential phase (T9h-T0)		1.23764	1.66292	1.26913	1.28336	1.1707	1.83172	1.25589	1.41106	1.34679	1.79202	1.26307	1.37552	1.34112	1.71556	1.32549	1.43812	1.28925	1.66873	1.35445	1.31929
	Autolytic phase (T36h-T9h)		-7.62325	-7.716	-7.63649	-7.49554	-7.5563	-7.8848	-7.62325	-7.62325	-7.73239	-7.8451	-7.63043	-7.58771	-7.72673	-7.76864	-7.69285	-7.65031	-5.77177	-5.86994	-3.69243	-3.47078
mNapB			5 μM				2.5 μM				1 μM				0.5 μM				no peptide
	Exponential phase (T9h-T0)		1.38745	1.65193	1.2954	1.35248	1.25785	1.62816	1.35445	1.5258	1.3362	1.57735	1.35445	1.26493	1.25785	1.75783	1.34865	1.4243	1.28925	1.66873	1.35445	1.31929
	Autolytic phase (T36h-T9h)		-3.69751	-4.95682	-4.86135	-3.61381	-4.11197	-5.17609	-5.30684	-3.89725	-3.59796	-5.3294	-5.11975	-3.90541	-4.25076	-6.91992	-4.27984	-3.68856	-5.77177	-5.86994	-3.69243	-3.47078
mNapC			5 μM				2.5 μM				1 μM				0.5 μM				no peptide
	Exponential phase (T9h-T0)		1.47173	1.66873	1.40128	1.43812	1.42057	1.59037	1.22036	1.54597	1.25088	1.63445	1.26307	1.3676	1.2021	1.67365	1.33765	1.35952	1.28925	1.66873	1.35445	1.31929
	Autolytic phase (T36h-T9h)		-7.85733	-7.72181	-7.76864	-7.65031	-7.80618	-7.64345	-7.58771	-7.75815	-5.58341	-7.34118	-6.10798	-7.57978	-3.62063	-6.56836	-5.3248	-4.94128	-5.77177	-5.86994	-3.69243	-3.47078
ratio values (average values)
mNapA			5 μM	2.5 μM	1 μM	0.5 μM	no peptide
	Exponential phase (T9h-T0)		1.36326	1.41734	1.44435	1.45507	1.40793
	Autolytic phase (T36h-T9h)		-7.61782	-7.6719	-7.69891	-7.70963	-4.70123
mNapB			5 μM	2.5 μM	1 μM	0.5 μM	no peptide
	Exponential phase (T9h-T0)		1.42181	1.44157	1.38324	1.44715	1.40793
	Autolytic phase (T36h-T9h)		-4.28237	-4.62304	-4.48813	-4.78477	-4.70123
mNapC			5 μM	2.5 μM	1 μM	0.5 μM	no peptide
	Exponential phase (T9h-T0)		1.49497	1.44432	1.379	1.39323	1.40793
	Autolytic phase (T36h-T9h)		-7.74952	-7.69887	-6.65309	-5.11377	-4.70123
