# Supplementary material for: Bacteriocin-like peptides encoded by a horizontally acquired island mediate Neisseria gonorrhoeae autolysis
Source: PLoS Biol. 2025 Feb 5;23(2):e3003001. doi: 10.1371/journal.pbio.3003001 (PMC11798529; doi:10.1371/journal.pbio.3003001)
Supplement: S4 Data — Strains are indicated. (XLSX) [file pbio.3003001.s016.xlsx]

## Sheet: Fig 3A
CFU/mL (n = 3 biological replicates)
no peptide added			WT			ΔnapRABCML			ΔltgAML
		T0	20700000	18000000	15000000	14000000	15000000	16000000	15700000	12000000	10300000
		T3h	42000000	49700000	40000000	50000000	56700000	36000000	95000000	66000000	54700000
		T6h	290000000	243000000	247000000	210000000	127000000	173000000	210000000	227000000	193000000
		T9h	770000000	390000000	487000000	470000000	420000000	380000000	950000000	333000000	413000000
		T24h	120000000	38300000	151000000	73300000	38700000	101000000	86700000	48000000	96700000
		T30h	6530000	755000	9200000	6130000	5070000	15200000	19300000	5000000	8200000
		T36h	23300	18200	16400	29300	687000	387000	907000	1050000	313000
mNapA added (5 μM)
			WT			ΔnapRABCML			ΔltgAML
		T0	20700000	18000000	15000000	14000000	15000000	16000000	15700000	12000000	10300000
		T3h	85000000	50700000	50000000	56000000	64000000	40000000	148000000	58700000	52700000
		T6h	140000000	160000000	180000000	170000000	220000000	200000000	300000000	293000000	180000000
		T9h	500000000	453000000	420000000	500000000	487000000	367000000	610000000	353000000	413000000
		T24h	120000000	26000000	88000000	58700000	18700000	86700000	94700000	45300000	80000000
		T30h	427000	347000	4070000	4670000	4800000	10700000	8530000	1050000	8470000
		T36h	10	10	10	4330	41500	260000	100000	300000	100000
mNapC added (5 μM)			WT			ΔnapRABCML			ΔltgAML
		T0	20700000	18000000	15000000	14000000	15000000	16000000	15700000	12000000	10300000
		T3h	66000000	48700000	40700000	44000000	60000000	37300000	54000000	51300000	58000000
		T6h	260000000	247000000	187000000	170000000	253000000	213000000	170000000	207000000	220000000
		T9h	890000000	567000000	440000000	440000000	400000000	360000000	520000000	373000000	347000000
		T24h	109000000	51300000	81300000	58700000	21300000	102000000	84000000	15300000	90700000
		T30h	5930000	153000	4400000	8330000	3400000	15700000	60000000	940000	12000000
		T36h	2070	600	2470	29300	393000	333000	1110000	620000	347000
mean values
no peptide added			WT	ΔnapRABC	ΔltgA
		T0	17900000	15000000	1.26667e+07
		T3h	43900000	4.75667e+07	71900000
		T6h	260000000	170000000	210000000
		T9h	549000000	4.23333e+08	5.65333e+08
		T24h	103100000	71000000	7.71333e+07
		T30h	5495000	8800000	1.08333e+07
		T36h	19300	367767	756667
mNapA added (5 μM)
			WT	ΔnapRABC	ΔltgA
		T0	17900000	15000000	1.26667e+07
		T3h	61900000	5.33333e+07	8.64667e+07
		T6h	160000000	1.96667e+08	2.57667e+08
		T9h	4.57667e+08	4.51333e+08	4.58667e+08
		T24h	78000000	54700000	7.33333e+07
		T30h	1.61467e+06	6.72333e+06	6.01667e+06
		T36h	10	101943	166667
mNapC added (5 μM)			WT	ΔnapRABC	ΔltgA
		T0	17900000	15000000	1.26667e+07
		T3h	51800000	47100000	5.44333e+07
		T6h	2.31333e+08	212000000	199000000
		T9h	6.32333e+08	400000000	4.13333e+08
		T24h	8.05333e+07	6.06667e+07	6.33333e+07
		T30h	3.49433e+06	9.14333e+06	2.43133e+07
		T36h	1713.33	251767	692333

## Sheet: Fig 3B
OD 540 after 24h in GCB, after normalization in %
	Ng FA1090 WT			Ng ∆ltgA			Ng ∆napRABC			Nc CCUG 346T
n = 3	60.5	70.3	66.3	97.9	89.5	80.1	102.1	81.6	96.8	119.9	108.4	108.8
mean values	65.7			89.1667			93.5			112.367
raw data (average values) replicate 1
Time	0	24	-->	if t 0 is 100%	24
WT	0.964333	0.583			60.4563
∆ltgA (ML)	0.699	0.684			97.8541
∆fcpRABC (ML)	0.694333	0.709			102.112
Nc 346 T	0.946667	1.13467			119.859
raw data (average values) replicate 2
Time	0	24	-->	if t 0 is 100%	24
WT	0.898667	0.632			70.3264
∆ltgA (ML)	0.822	0.736			89.5377
∆fcpRABC (ML)	0.995333	0.812667			81.6477
Nc 346 T	0.89	0.964333			108.352
raw data (average values) replicate 3
Time	0	24	-->	if t 0 is 100%	24
WT	0.934	0.619333			66.3098
∆ltgA (ML)	0.852333	0.682667			80.0939
∆fcpRABC (ML)	0.823667	0.797667			96.8434
Nc 346 T	1.03433	1.12567			108.83
