# Supplementary material for: Bacteriocin-like peptides encoded by a horizontally acquired island mediate Neisseria gonorrhoeae autolysis
Source: PLoS Biol. 2025 Feb 5;23(2):e3003001. doi: 10.1371/journal.pbio.3003001 (PMC11798529; doi:10.1371/journal.pbio.3003001)
Supplement: S5 Data — (XLSX) [file pbio.3003001.s017.xlsx]

## Sheet: Feuil1
% heamolysis - summary
	%	mNapA				mNapB				mNapC
	100	-3.353	-5.571	-2.278	16.772	0.3269	1.5404	0.6369	15.832	92.229	80.535	75.549	79.612
	50	-3.73	-6.397	-1.868	11.184	1.0646	0.5201	0.0032	6.3566	92.095	64.676	59.972	56.902
	25	-4.544	-6.442	-5.319	-1.367	1.2574	0.16	0.8318	-1.341	85.59	50.498	48.002	42.036
	12.5	-3.697	-4.401	-4.939	-6.621	1.3497	0.7752	1.212	-1.769	70.157	36.634	41.11	37.055
	6.25	-2.926	-5.376	-4.802	-6.545	1.8778	-1.82	1.5532	-0.564	51.924	27.452	28.769	12.594
	3.156	-1.853	-3.636	-2.941	-5.716	1.7436	-0.395	1.7774	-1.196	31.319	16.754	15.941	10.167
	1.56	-0.645	-0.905	-2.336	-4.041	1.6347	-0.56	1.1925	-1.786	17.294	15.269	14.752	10.013
	0	0	0	0	0	0	0	0	0	0	0	0	0
raw data - replicate 1
		Peptide concentration (μM)
			A		B		C
			1	2	1	2	1	2
	A	100	0.0572	0.0603	0.0796	0.0818	0.6336	0.6241
	B	50	0.0535	0.0595	0.0824	0.0878	0.6346	0.6215
	C	25	0.0493	0.054	0.0861	0.0864	0.5917	0.5868
	D	12.5	0.0518	0.0616	0.0857	0.0879	0.4686	0.5258
	E	6.25	0.0616	0.061	0.0887	0.0912	0.4034	0.3735
	F	3.156	0.0658	0.0696	0.0872	0.0911	0.2706	0.2605
	G	1.56	0.0667	0.0831	0.0847	0.0923	0.1817	0.1821
	H	Controls	0.6565	0.6881	0.6744	0.6691	0.6636	0.6995	0.0838	0.0814	0.0828	0.0796	0.0779	0.067
			Positive Control (2.5 μM Mellitin)						Negative Control (PBS)
			Average positive control			0.6752			Average negative control			0.07875
	Percentage hemolysis
		Peptide concentration (μM)
			A		B		C
			1	2	1	2	1	2
	A	100	-3.61304	-3.0933	0.14251	0.511359	93.0254	91.4326
	B	50	-4.23338	-3.22743	0.611954	1.51731	93.1931	90.9967
	C	25	-4.93755	-4.14955	1.23229	1.28259	86.0005	85.179
	D	12.5	-4.5184	-2.87535	1.16523	1.53408	65.3617	74.9518
	E	6.25	-2.87535	-2.97594	1.6682	2.08735	54.4304	49.4174
	F	3.156	-2.17118	-1.53408	1.41672	2.07058	32.1653	30.472
	G	1.56	-2.02029	0.729315	0.997569	2.27177	17.2605	17.3275
	Percentage hemolysis (mean values)
		Peptide concentration (μM)
			mNapA	mNapB	mNapC
		100	-3.35317	0.326934	92.229
		50	-3.7304	1.06463	92.0949
		25	-4.54355	1.25744	85.5897
		12.5	-3.69687	1.34965	70.1568
		6.25	-2.92564	1.87778	51.9239
		3.156	-1.85263	1.74365	31.3186
		1.56	-0.645486	1.63467	17.294
raw data - replicate 2
Plate 1		Peptide concentration (μM)
			A		B		C
			1	2	1	2	1	2
	A	100	0.0568	0.062	0.0831	0.0831	0.3473	0.3454
	B	50	0.0506	0.0627	0.074	0.0854	0.2935	0.2935
	C	25	0.0532	0.0598	0.0728	0.0842	0.2397	0.2528
	D	12.5	0.0721	0.0545	0.0767	0.0844	0.2006	0.1995
	E	6.25	0.0575	0.0626	0.0707	0.0731	0.1731	0.1658
	F	3.156	0.0663	0.0654	0.0785	0.0748	0.1338	0.1338
	G	1.56	0.0743	0.0756	0.0748	0.0774	0.1278	0.1299
	H	Controls	0.406	0.4186	0.4155	0.3867	0.4182	0.4223	0.0779	0.0802	0.0761	0.0786	0.0807	0.0743
			Positive Control (2.5 μM Mellitin)						Negative Control (PBS)
			Average positive control			0.411217			Average negative control			0.0779667
	Percentage hemolysis
		Peptide concentration (μM)
			A		B		C
			1	2	1	2	1	2
	A	100	-6.35159	-4.7912	1.54039	1.54039	80.8202	80.2501
	B	50	-8.21205	-4.58115	-1.1903	2.23056	64.6762	64.6762
	C	25	-7.43186	-5.45136	-1.55039	1.87047	48.5321	52.4631
	D	12.5	-1.76044	-7.04176	-0.380095	1.93048	36.7992	36.4691
	E	6.25	-6.14154	-4.61115	-2.18055	-1.46037	28.5471	26.3566
	F	3.156	-3.50088	-3.77094	0.16004	-0.950238	16.7542	16.7542
	G	1.56	-1.10028	-0.710178	-0.950238	-0.170043	14.9537	15.5839
	Percentage hemolysis (mean values)
		Peptide concentration (μM)
			mNapA	mNapB	mNapC
		100	-5.57139	1.54039	80.5351
		50	-6.3966	0.52013	64.6762
		25	-6.44161	0.16004	50.4976
		12.5	-4.4011	0.775194	36.6342
		6.25	-5.37634	-1.82046	27.4519
		3.156	-3.63591	-0.395099	16.7542
		1.56	-0.905226	-0.56014	15.2688
raw data - replicate 3
		Peptide concentration (μM)
			A		B		C
			1	2	1	2	1	2
	A	100	0.0601	0.0847	0.0889	0.0858	0.4623	0.4809
	B	50	0.074	0.075	0.088	0.0802	0.3941	0.3893
	C	25	0.0537	0.0599	0.0934	0.0833	0.3325	0.3281
	D	12.5	0.0618	0.0557	0.093	0.0876	0.2962	0.2937
	E	6.25	0.059	0.0599	0.0921	0.092	0.2337	0.2296
	F	3.156	0.0686	0.0694	0.0932	0.0932	0.1666	0.1651
	G	1.56	0.0693	0.0749	0.0918	0.0886	0.1633	0.1562
	H	Controls	0.6281	0.6214	0.6119	0.5409	0.598	0.5818	0.0857	0.0831	0.0825	0.0806	0.0931	0.0795
			Positive Control (2.5 μM Mellitin)						Negative Control (PBS)
			Average positive control			0.597017			Average negative control			0.0840833
	Percentage hemolysis
		Peptide concentration (μM)
			A		B		C
			1	2	1	2	1	2
	A	100	-4.67572	0.120224	0.939043	0.334676	73.736	77.3622
	B	50	-1.96582	-1.77086	0.763582	-0.757083	60.44	59.5042
	C	25	-5.92345	-4.71471	1.81635	-0.152716	48.4306	47.5728
	D	12.5	-4.34429	-5.53353	1.73837	0.685599	41.3537	40.8663
	E	6.25	-4.89017	-4.71471	1.56291	1.54341	29.1688	28.3695
	F	3.156	-3.01859	-2.86262	1.77736	1.77736	16.0872	15.7948
	G	1.56	-2.88212	-1.79036	1.50442	0.880556	15.4439	14.0597
	Percentage hemolysis (mean values)
		Peptide concentration (μM)
			mNapA	mNapB	mNapC
		100	-2.27775	0.63686	75.5491
		50	-1.86834	0.00324929	59.9721
		25	-5.31908	0.831817	48.0017
		12.5	-4.93891	1.21198	41.11
		6.25	-4.80244	1.55316	28.7692
		3.156	-2.9406	1.77736	15.941
		1.56	-2.33624	1.19249	14.7518
raw data - replicate 4
		Peptide concentration (μM)
			A		B		C
			1	2	1	2	1	2
	A	100	0.198	0.1875	0.2041	0.1704	0.5589	0.5621
	B	50	0.1784	0.1417	0.1393	0.1243	0.4335	0.4217
	C	25	0.1222	0.051	0.0886	0.0849	0.3336	0.3476
	D	12.5	0.0597	0.052	0.0814	0.0871	0.3038	0.3191
	E	6.25	0.0526	0.06	0.0892	0.0934	0.1073	0.2293
	F	3.156	0.0621	0.0602	0.088	0.0872	0.1305	0.1777
	G	1.56	0.0675	0.0744	0.0804	0.0879	0.143	0.1634
	H	Controls	0.6253	0.6283	0.6632	0.7645	0.7128	0.6848	0.2088	0.1968	0.1299	0.0792	0.0942	0.0751		condensation
			Positive Control (2.5 μM Mellitin)						Negative Control (PBS)
			Average positive control			0.679817			Average negative control			0.130667
	Pervcentage hemolysis
		Peptide concentration (μM)
			A		B		C
			1	2	1	2	1	2
	A	100	12.2614	10.3493	13.3722	7.23542	77.9811	78.5638
	B	50	8.69222	2.00917	1.57213	-1.15937	55.1458	52.9971
	C	25	-1.54178	-14.5073	-7.66032	-8.33409	36.9541	39.5035
	D	12.5	-12.923	-14.3252	-8.97144	-7.93347	31.5275	34.3136
	E	6.25	-14.2159	-12.8684	-7.55106	-6.78625	-4.25506	17.9611
	F	3.156	-12.486	-12.832	-7.76958	-7.91526	-0.0303499	8.56475
	G	1.56	-11.5026	-10.2461	-9.15354	-7.78779	2.2459	5.96073
	Percentage hemolysis (mean values)
		Peptide concentration (μM)
			mNapA	mNapB	mNapC
		100	11.3054	10.3038	78.2725
		50	5.35069	0.20638	54.0714
		25	-8.02452	-7.99721	38.2288
		12.5	-13.6241	-8.45246	32.9206
		6.25	-13.5421	-7.16865	6.85302
		3.156	-12.659	-7.84242	4.2672
		1.56	-10.8744	-8.47067	4.10331
