# Supplementary material for: Bacteriocin-like peptides encoded by a horizontally acquired island mediate Neisseria gonorrhoeae autolysis
Source: PLoS Biol. 2025 Feb 5;23(2):e3003001. doi: 10.1371/journal.pbio.3003001 (PMC11798529; doi:10.1371/journal.pbio.3003001)
Supplement: S6 Data — Strains and values of OD600 are indicated. (XLSX) [file pbio.3003001.s018.xlsx]

## Sheet: Feuil1
OD600nm readings (n = 9 biological replicates)
	Time (h)	WT									ΔnapRABCML									ΔltgAML									ΔnapRABCK									ΔltgAE
	0	0.031	0.013	0.015	0.019	0.015	0.001	0.019	0.016	0.022	0.012	0.023	0.017	0.006	0.013	0.009	0.022	0.011	0.018	0.02	0.028	0.022	0.018	0.024	0.017	0.024	0.03	0.02	0.025	0.032	0.023	0.035	0.017	0.021	0.022	0.022	0.023	0.015	0.032	0.025	0.016	0.021	0.02	0.045	0.022	0.03
	0.25	0.021	0.005	0.014	0.024	0.014	0.018	0.019	0.022	0.022	-0.001	0.012	0.025	0.013	0.012	0.01	0.015	0.017	0.018	0.011	0.02	0.016	0.023	0.025	0.032	0.022	0.031	0.02	0.02	0.025	0.018	0.03	0.016	0.02	0.024	0.026	0.023	0.007	0.02	0.013	0.033	0.014	0.026	0.05	0.026	0.024
	0.5	0.029	0.009	0.018	0.022	0.012	0.016	0.017	0.021	0.025	0.002	0.009	0.032	0.011	0.012	0.013	0.02	0.02	0.02	0.015	0.02	0.017	0.026	0.026	0.023	0.027	0.035	0.033	0.023	0.029	0.016	0.039	0.016	0.031	0.033	0.028	0.027	0.01	0.024	0.017	0.032	0.017	0.016	0.038	0.029	0.026
	0.75	0.032	0.012	0.022	0.02	0.016	0.019	0.025	0.022	0.03	0.006	0.012	0.031	0.012	0.014	0.013	0.021	0.02	0.023	0.025	0.021	0.018	0.022	0.03	0.018	0.03	0.034	0.03	0.022	0.025	0.017	0.033	0.02	0.029	0.034	0.026	0.029	0.014	0.026	0.014	0.028	0.016	0.018	0.046	0.029	0.034
	1	0.037	0.016	0.026	0.026	0.018	0.021	0.029	0.027	0.032	0.006	0.014	0.033	0.015	0.015	0.015	0.023	0.027	0.028	0.024	0.024	0.023	0.025	0.027	0.026	0.029	0.038	0.033	0.023	0.028	0.019	0.035	0.028	0.029	0.033	0.032	0.032	0.019	0.03	0.017	0.031	0.023	0.019	0.046	0.04	0.035
	1.25	0.043	0.023	0.03	0.03	0.021	0.023	0.036	0.037	0.043	0.009	0.018	0.041	0.02	0.018	0.02	0.032	0.035	0.033	0.026	0.028	0.027	0.027	0.03	0.026	0.042	0.047	0.04	0.033	0.031	0.024	0.036	0.023	0.024	0.041	0.042	0.041	0.023	0.035	0.023	0.034	0.03	0.029	0.063	0.049	0.045
	1.5	0.052	0.033	0.035	0.033	0.024	0.028	0.048	0.046	0.054	0.014	0.021	0.046	0.027	0.02	0.022	0.07	0.06	0.042	0.032	0.034	0.03	0.029	0.032	0.025	0.055	0.053	0.049	0.034	0.04	0.033	0.038	0.028	0.029	0.046	0.046	0.046	0.028	0.038	0.031	0.036	0.034	0.03	0.074	0.06	0.057
	1.75	0.062	0.04	0.044	0.036	0.032	0.035	0.069	0.061	0.065	0.017	0.028	0.05	0.051	0.027	0.025	0.078	0.082	0.091	0.037	0.04	0.035	0.03	0.037	0.026	0.083	0.07	0.057	0.04	0.049	0.04	0.042	0.04	0.039	0.057	0.059	0.054	0.035	0.047	0.041	0.04	0.032	0.037	0.081	0.077	0.071
	2	0.072	0.054	0.059	0.043	0.038	0.042	0.08	0.077	0.082	0.025	0.033	0.052	0.038	0.029	0.031	0.121	0.089	0.11	0.045	0.05	0.043	0.034	0.04	0.033	0.114	0.107	0.062	0.05	0.06	0.047	0.05	0.039	0.039	0.076	0.074	0.066	0.043	0.059	0.047	0.037	0.042	0.039	0.105	0.094	0.088
	2.25	0.088	0.069	0.071	0.055	0.048	0.053	0.101	0.097	0.105	0.029	0.041	0.068	0.087	0.043	0.036	0.164	0.124	0.144	0.055	0.058	0.054	0.05	0.043	0.037	0.162	0.104	0.086	0.061	0.069	0.06	0.059	0.052	0.057	0.087	0.086	0.084	0.058	0.071	0.061	0.053	0.043	0.051	0.125	0.115	0.115
	2.5	0.109	0.088	0.093	0.066	0.06	0.065	0.132	0.126	0.131	0.038	0.049	0.101	0.109	0.057	0.041	0.18	0.198	0.148	0.066	0.069	0.066	0.057	0.051	0.044	0.195	0.175	0.12	0.079	0.093	0.076	0.068	0.063	0.066	0.107	0.107	0.102	0.074	0.088	0.076	0.056	0.054	0.059	0.161	0.145	0.145
	2.75	0.137	0.115	0.117	0.081	0.077	0.081	0.156	0.15	0.156	0.056	0.065	0.104	0.105	0.079	0.086	0.264	0.251	0.226	0.084	0.084	0.079	0.086	0.066	0.054	0.226	0.227	0.145	0.099	0.11	0.099	0.082	0.077	0.084	0.129	0.136	0.127	0.093	0.108	0.097	0.067	0.07	0.069	0.176	0.174	0.172
	3	0.163	0.147	0.149	0.1	0.096	0.1	0.19	0.183	0.19	0.09	0.102	0.164	0.158	0.118	0.093	0.361	0.364	0.319	0.106	0.103	0.096	0.116	0.08	0.061	0.311	0.325	0.246	0.124	0.138	0.124	0.099	0.099	0.099	0.172	0.163	0.156	0.119	0.14	0.129	0.08	0.083	0.087	0.22	0.206	0.208
	3.25	0.209	0.174	0.177	0.122	0.12	0.141	0.255	0.236	0.239	0.151	0.145	0.214	0.204	0.211	0.131	0.475	0.439	0.388	0.126	0.129	0.12	0.141	0.106	0.074	0.398	0.424	0.329	0.159	0.17	0.157	0.119	0.119	0.118	0.2	0.186	0.18	0.152	0.17	0.162	0.1	0.102	0.103	0.252	0.247	0.248
	3.5	0.309	0.206	0.213	0.151	0.147	0.206	0.352	0.32	0.334	0.155	0.17	0.261	0.267	0.206	0.155	0.586	0.557	0.529	0.154	0.16	0.149	0.174	0.118	0.094	0.521	0.549	0.489	0.189	0.201	0.19	0.148	0.148	0.148	0.257	0.225	0.218	0.182	0.201	0.193	0.126	0.125	0.133	0.301	0.288	0.294
	3.75	0.411	0.266	0.254	0.173	0.171	0.277	0.468	0.461	0.469	0.293	0.322	0.368	0.378	0.244	0.157	0.661	0.664	0.648	0.253	0.233	0.167	0.232	0.138	0.126	0.676	0.715	0.621	0.218	0.233	0.227	0.173	0.168	0.176	0.308	0.279	0.291	0.21	0.233	0.227	0.156	0.156	0.162	0.328	0.313	0.321
	4	0.546	0.353	0.278	0.227	0.199	0.334	0.591	0.551	0.575	0.387	0.395	0.475	0.408	0.3	0.196	0.864	0.878	0.835	0.328	0.34	0.203	0.279	0.184	0.15	0.963	1	0.884	0.264	0.282	0.268	0.203	0.206	0.201	0.366	0.313	0.3	0.254	0.279	0.27	0.18	0.186	0.185	0.344	0.312	0.32
	4.25	0.681	0.466	0.337	0.304	0.23	0.416	0.643	0.62	0.637	0.435	0.487	0.603	0.517	0.404	0.334	0.957	0.946	0.906	0.431	0.464	0.31	0.395	0.305	0.191	1.144	1.123	1.005	0.289	0.309	0.303	0.242	0.246	0.247	0.419	0.35	0.302	0.294	0.317	0.308	0.209	0.218	0.222	0.347	0.312	0.322
	4.5	0.822	0.602	0.434	0.433	0.334	0.534	0.693	0.696	0.702	0.575	0.684	0.758	0.64	0.494	0.34	1.061	1.017	1.008	0.647	0.696	0.576	0.532	0.385	0.249	1.271	1.26	1.141	0.339	0.363	0.356	0.298	0.288	0.29	0.472	0.412	0.34	0.33	0.355	0.345	0.253	0.259	0.261	0.344	0.314	0.316
	4.75	0.957	0.718	0.567	0.572	0.457	0.65	0.793	0.856	0.858	0.819	0.871	0.887	0.773	0.651	0.506	1.19	1.176	1.187	0.935	0.95	0.862	0.711	0.593	0.384	1.363	1.399	1.322	0.378	0.401	0.393	0.346	0.292	0.294	0.564	0.506	0.456	0.374	0.397	0.4	0.291	0.298	0.305	0.315	0.344	0.326
	5	1.006	0.757	0.635	0.661	0.536	0.765	0.816	0.84	0.852	0.985	1.018	1.102	0.816	0.749	0.586	1.182	1.179	1.205	1.074	1.039	0.991	0.882	0.726	0.548	1.383	1.398	1.324	0.371	0.412	0.385	0.4	0.289	0.299	0.62	0.535	0.481	0.371	0.395	0.4	0.306	0.31	0.311	0.315	0.357	0.328
	5.25	1.124	0.888	0.728	0.764	0.633	0.858	0.865	0.892	0.891	1.198	1.203	1.246	1.005	0.881	0.732	1.22	1.27	1.235	1.262	1.172	1.134	1.092	0.952	0.731	1.393	1.419	1.364	0.359	0.484	0.382	0.456	0.301	0.359	0.696	0.595	0.528	0.372	0.446	0.386	0.305	0.309	0.311	0.327	0.39	0.357
	5.5	1.166	0.963	0.808	0.806	0.663	0.909	0.9	0.935	0.936	1.287	1.325	1.341	1.079	1.009	0.853	1.257	1.284	1.282	1.384	1.352	1.291	1.234	1.059	0.87	1.403	1.44	1.388	0.36	0.564	0.44	0.495	0.338	0.427	0.737	0.629	0.554	0.439	0.513	0.415	0.329	0.308	0.314	0.341	0.4	0.375
	5.75	1.218	1.018	0.88	0.851	0.722	0.96	1.006	1.033	1.026	1.369	1.416	1.424	1.157	1.082	0.964	1.324	1.351	1.353	1.417	1.387	1.359	1.327	1.145	0.976	1.441	1.469	1.43	0.354	0.603	0.484	0.566	0.388	0.483	0.804	0.72	0.612	0.475	0.561	0.432	0.351	0.307	0.314	0.36	0.432	0.425
	6	1.246	1.09	0.953	0.863	0.777	0.971	0.989	0.982	0.99	1.419	1.484	1.473	1.238	1.161	1.036	1.306	1.32	1.334	1.445	1.444	1.412	1.36	1.242	1.076	1.431	1.441	1.422	0.356	0.658	0.544	0.64	0.427	0.525	0.834	0.686	0.618	0.49	0.602	0.47	0.38	0.311	0.314	0.385	0.437	0.416
	6.25	1.275	1.185	1.035	0.878	0.824	1.004	1.057	1.071	1.114	1.445	1.52	1.506	1.248	1.214	1.088	1.358	1.407	1.386	1.458	1.463	1.44	1.394	1.299	1.134	1.444	1.473	1.456	0.35	0.728	0.578	0.688	0.481	0.563	0.879	0.789	0.683	0.542	0.649	0.499	0.391	0.317	0.314	0.387	0.459	0.45
	6.5	1.286	1.218	1.077	0.91	0.843	1.022	1.08	1.105	1.165	1.439	1.515	1.542	1.275	1.235	1.105	1.376	1.402	1.388	1.472	1.476	1.461	1.414	1.323	1.185	1.451	1.483	1.48	0.35	0.748	0.607	0.753	0.499	0.593	0.925	0.794	0.69	0.566	0.653	0.542	0.411	0.338	0.318	0.406	0.454	0.465
	6.75	1.304	1.288	1.166	0.924	0.895	1.029	1.1	1.118	1.166	1.467	1.543	1.569	1.319	1.272	1.137	1.37	1.408	1.394	1.484	1.506	1.488	1.431	1.378	1.23	1.47	1.489	1.485	0.357	0.82	0.678	0.784	0.536	0.65	0.928	0.781	0.705	0.623	0.721	0.589	0.406	0.359	0.314	0.379	0.458	0.473
	7	1.311	1.269	1.187	0.958	0.904	1.035	1.096	1.098	1.174	1.467	1.525	1.565	1.322	1.271	1.155	1.387	1.434	1.418	1.493	1.498	1.498	1.442	1.37	1.259	1.471	1.514	1.501	0.363	0.839	0.717	0.812	0.544	0.648	0.95	0.839	0.734	0.637	0.7	0.614	0.436	0.356	0.319	0.413	0.461	0.478
	7.25	1.307	1.28	1.181	0.971	0.904	1.069	1.088	1.072	1.17	1.458	1.534	1.581	1.318	1.28	1.224	1.394	1.432	1.42	1.506	1.515	1.516	1.448	1.4	1.292	1.468	1.51	1.499	0.382	0.859	0.707	0.835	0.57	0.675	0.944	0.856	0.758	0.646	0.742	0.63	0.447	0.37	0.314	0.388	0.459	0.478
	7.5	1.322	1.294	1.224	0.929	0.896	1.061	1.076	1.048	1.159	1.479	1.537	1.596	1.34	1.301	1.267	1.377	1.44	1.44	1.52	1.535	1.525	1.446	1.408	1.31	1.475	1.518	1.516	0.38	0.889	0.716	0.867	0.589	0.685	0.928	0.844	0.777	0.671	0.776	0.665	0.455	0.384	0.311	0.351	0.458	0.491
	7.75	1.318	1.311	1.239	0.929	0.891	1.053	1.067	1.014	1.14	1.476	1.552	1.61	1.341	1.302	1.297	1.378	1.436	1.44	1.531	1.538	1.538	1.452	1.416	1.323	1.476	1.514	1.52	0.433	0.915	0.761	0.882	0.623	0.718	0.934	0.856	0.747	0.687	0.824	0.7	0.479	0.4	0.306	0.342	0.449	0.465
	8	1.316	1.296	1.228	0.925	0.896	1.054	1.003	0.939	1.057	1.494	1.56	1.618	1.356	1.317	1.335	1.356	1.41	1.427	1.541	1.539	1.544	1.464	1.439	1.364	1.461	1.503	1.504	0.437	0.947	0.764	0.878	0.667	0.762	0.909	0.796	0.744	0.696	0.813	0.712	0.486	0.424	0.305	0.333	0.423	0.446
	8.25	1.318	1.29	1.207	0.92	0.892	1.048	1.01	0.932	1.043	1.499	1.567	1.618	1.376	1.328	1.336	1.349	1.412	1.427	1.539	1.537	1.549	1.475	1.458	1.373	1.46	1.503	1.513	0.484	0.98	0.833	0.882	0.675	0.765	0.911	0.834	0.779	0.709	0.816	0.717	0.483	0.444	0.304	0.326	0.437	0.451
	8.5	1.307	1.288	1.197	0.918	0.882	1.051	0.997	0.915	1.044	1.504	1.574	1.628	1.361	1.339	1.343	1.338	1.41	1.428	1.544	1.542	1.548	1.47	1.471	1.383	1.462	1.504	1.51	0.527	1.011	0.845	0.908	0.699	0.769	0.908	0.822	0.751	0.727	0.836	0.735	0.481	0.441	0.297	0.308	0.404	0.438
	8.75	1.316	1.288	1.193	0.962	0.884	1.047	1.036	0.96	1.107	1.507	1.583	1.63	1.344	1.336	1.339	1.363	1.444	1.454	1.547	1.552	1.552	1.469	1.466	1.382	1.473	1.517	1.526	0.543	1.02	0.89	0.904	0.689	0.754	0.919	0.851	0.788	0.767	0.867	0.755	0.481	0.448	0.292	0.308	0.413	0.519
	9	1.312	1.278	1.186	0.956	0.885	1.044	1.02	0.946	1.095	1.506	1.574	1.625	1.358	1.326	1.346	1.355	1.44	1.454	1.546	1.551	1.552	1.474	1.469	1.396	1.471	1.515	1.524	0.578	1.026	0.896	0.868	0.678	0.745	0.904	0.832	0.774	0.78	0.89	0.742	0.464	0.43	0.29	0.283	0.382	0.496
	9.25	1.331	1.275	1.178	0.957	0.886	1.05	1.01	0.946	1.092	1.5	1.567	1.621	1.346	1.327	1.342	1.361	1.449	1.46	1.55	1.546	1.554	1.474	1.468	1.406	1.482	1.519	1.531	0.579	0.998	0.9	0.855	0.699	0.746	0.883	0.826	0.768	0.777	0.889	0.743	0.459	0.441	0.291	0.292	0.381	0.501
	9.5	1.322	1.269	1.172	0.962	0.885	1.05	0.952	0.895	1.032	1.504	1.572	1.617	1.346	1.326	1.343	1.341	1.433	1.45	1.559	1.555	1.559	1.482	1.465	1.402	1.478	1.524	1.532	0.603	1.002	0.902	0.85	0.673	0.714	0.863	0.797	0.729	0.772	0.881	0.761	0.454	0.452	0.277	0.286	0.368	0.445
	9.75	1.307	1.256	1.167	0.962	0.89	1.052	0.98	0.942	1.09	1.498	1.566	1.606	1.337	1.326	1.346	1.372	1.484	1.47	1.555	1.554	1.562	1.478	1.464	1.408	1.495	1.535	1.548	0.579	0.983	0.88	0.84	0.672	0.696	0.86	0.808	0.745	0.771	0.872	0.757	0.45	0.445	0.271	0.27	0.368	0.492
	10	1.3	1.243	1.166	0.965	0.887	1.048	0.974	0.934	1.082	1.492	1.569	1.609	1.318	1.32	1.343	1.379	1.456	1.472	1.557	1.558	1.566	1.481	1.459	1.406	1.499	1.535	1.556	0.567	0.985	0.884	0.817	0.66	0.74	0.849	0.795	0.737	0.759	0.868	0.744	0.446	0.434	0.266	0.256	0.369	0.477
	10.25	1.298	1.239	1.178	0.969	0.892	1.045	0.955	0.931	1.08	1.492	1.573	1.611	1.319	1.324	1.344	1.377	1.46	1.475	1.565	1.565	1.574	1.487	1.465	1.409	1.499	1.536	1.556	0.695	0.975	0.867	0.792	0.645	0.719	0.831	0.793	0.718	0.757	0.868	0.735	0.419	0.418	0.256	0.249	0.354	0.469
	10.5	1.298	1.289	1.215	0.981	0.924	1.044	0.943	0.925	1.09	1.502	1.58	1.618	1.307	1.32	1.345	1.377	1.464	1.474	1.58	1.58	1.582	1.495	1.465	1.411	1.502	1.54	1.56	0.68	0.967	0.868	0.793	0.648	0.684	0.86	0.78	0.708	0.755	0.867	0.736	0.39	0.424	0.249	0.241	0.341	0.467
	10.75	1.286	1.286	1.222	0.979	0.923	1.045	0.936	0.914	1.083	1.496	1.576	1.611	1.301	1.323	1.347	1.38	1.467	1.475	1.571	1.572	1.579	1.5	1.466	1.413	1.502	1.542	1.57	0.66	0.985	0.852	0.785	0.625	0.675	0.85	0.766	0.697	0.743	0.858	0.726	0.382	0.405	0.242	0.223	0.335	0.458
	11	1.289	1.281	1.224	0.979	0.923	1.05	0.93	0.917	1.094	1.495	1.576	1.613	1.309	1.324	1.348	1.389	1.478	1.485	1.577	1.568	1.586	1.501	1.47	1.415	1.514	1.554	1.582	0.737	1.002	0.848	0.779	0.634	0.667	0.85	0.807	0.701	0.736	0.861	0.707	0.365	0.389	0.233	0.23	0.337	0.456
	11.25	1.276	1.284	1.22	0.98	0.931	1.046	0.924	0.914	1.092	1.493	1.583	1.62	1.305	1.331	1.351	1.391	1.475	1.48	1.586	1.585	1.595	1.506	1.47	1.419	1.511	1.546	1.579	0.76	0.989	0.833	0.761	0.645	0.656	0.837	0.799	0.69	0.719	0.846	0.705	0.356	0.395	0.238	0.22	0.326	0.427
	11.5	1.27	1.277	1.21	0.982	0.94	1.042	0.917	0.918	1.089	1.494	1.575	1.613	1.316	1.334	1.36	1.391	1.483	1.494	1.592	1.585	1.589	1.514	1.487	1.42	1.512	1.555	1.582	0.763	0.982	0.82	0.751	0.632	0.652	0.839	0.805	0.692	0.712	0.833	0.679	0.348	0.374	0.225	0.223	0.326	0.426
	11.75	1.26	1.268	1.202	0.988	0.946	1.059	0.912	0.914	1.076	1.492	1.573	1.611	1.32	1.338	1.374	1.39	1.483	1.496	1.588	1.577	1.587	1.518	1.479	1.427	1.507	1.555	1.576	0.749	0.98	0.813	0.756	0.627	0.638	0.838	0.799	0.692	0.702	0.813	0.674	0.34	0.372	0.22	0.228	0.322	0.42
	12	1.254	1.274	1.202	0.992	0.961	1.058	0.884	0.862	1.027	1.496	1.583	1.619	1.32	1.334	1.364	1.356	1.451	1.478	1.594	1.583	1.589	1.518	1.488	1.423	1.494	1.544	1.549	0.734	0.966	0.797	0.741	0.611	0.631	0.817	0.753	0.662	0.687	0.8	0.671	0.336	0.353	0.215	0.226	0.327	0.372
	12.25	1.249	1.272	1.196	0.997	0.965	1.054	0.908	0.917	1.05	1.496	1.586	1.622	1.323	1.336	1.363	1.391	1.485	1.504	1.592	1.58	1.588	1.516	1.506	1.424	1.508	1.556	1.573	0.728	0.969	0.807	0.729	0.597	0.632	0.828	0.802	0.677	0.686	0.792	0.669	0.331	0.326	0.212	0.217	0.361	0.403
	12.5	1.246	1.27	1.188	0.997	0.963	1.057	0.902	0.906	1.038	1.494	1.585	1.616	1.334	1.341	1.365	1.383	1.476	1.494	1.589	1.575	1.584	1.517	1.514	1.425	1.501	1.552	1.558	0.717	0.949	0.824	0.734	0.595	0.626	0.827	0.789	0.661	0.676	0.787	0.659	0.309	0.311	0.206	0.206	0.348	0.418
	12.75	1.241	1.284	1.183	0.992	0.962	1.05	0.9	0.904	1.032	1.494	1.579	1.614	1.342	1.346	1.364	1.383	1.479	1.493	1.582	1.566	1.578	1.516	1.511	1.425	1.499	1.553	1.557	0.738	0.942	0.828	0.732	0.593	0.62	0.823	0.785	0.744	0.662	0.772	0.654	0.297	0.307	0.204	0.201	0.366	0.406
	13	1.241	1.28	1.18	0.991	0.961	1.045	0.897	1.197	1.054	1.508	1.585	1.618	1.344	1.352	1.357	1.373	1.468	1.483	1.584	1.572	1.581	1.511	1.514	1.429	1.488	1.546	1.544	0.743	0.929	0.817	0.722	0.578	0.612	0.822	0.786	0.749	0.653	0.764	0.624	0.295	0.304	0.197	0.255	0.367	0.395
	13.25	1.234	1.279	1.178	0.985	0.953	1.042	1.046	1.145	1.05	1.507	1.588	1.618	1.346	1.356	1.365	1.378	1.471	1.483	1.582	1.568	1.582	1.506	1.505	1.434	1.49	1.553	1.547	0.733	0.932	0.821	0.722	0.576	0.606	0.826	0.786	0.747	0.642	0.756	0.606	0.287	0.293	0.192	0.206	0.409	0.389
	13.5	1.226	1.279	1.174	0.978	0.95	1.04	1.061	1.107	1.033	1.505	1.582	1.613	1.345	1.355	1.382	1.372	1.464	1.476	1.577	1.565	1.577	1.505	1.502	1.442	1.479	1.547	1.535	0.721	0.902	0.789	0.717	0.572	0.609	0.819	0.783	0.738	0.634	0.736	0.599	0.288	0.285	0.183	0.274	0.438	0.389
	13.75	1.216	1.272	1.169	0.979	0.944	1.038	1.077	1.063	1.018	1.498	1.575	1.608	1.344	1.355	1.378	1.363	1.457	1.469	1.569	1.552	1.568	1.501	1.495	1.446	1.471	1.539	1.526	0.718	0.897	0.843	0.717	0.562	0.609	0.811	0.786	0.738	0.636	0.712	0.6	0.286	0.284	0.209	0.215	0.418	0.363
	14	1.214	1.272	1.164	0.97	0.938	1.037	1.09	1.083	1.01	1.5	1.575	1.606	1.338	1.349	1.372	1.362	1.455	1.465	1.568	1.566	1.569	1.5	1.487	1.45	1.468	1.54	1.526	0.672	0.913	0.882	0.722	0.559	0.602	0.803	0.79	0.742	0.619	0.712	0.58	0.286	0.283	0.238	0.197	0.433	0.358
	14.25	1.201	1.275	1.161	0.96	0.928	1.039	1.073	1.037	1	1.498	1.572	1.602	1.334	1.347	1.37	1.354	1.445	1.455	1.56	1.556	1.565	1.497	1.484	1.445	1.459	1.537	1.517	0.632	0.91	0.872	0.72	0.561	0.594	0.794	0.754	0.731	0.606	0.723	0.575	0.288	0.271	0.275	0.309	0.438	0.408
	14.5	1.191	1.29	1.164	0.952	0.922	1.023	1.096	1.022	0.966	1.493	1.578	1.602	1.334	1.341	1.359	1.322	1.419	1.436	1.554	1.55	1.564	1.489	1.476	1.434	1.445	1.523	1.49	0.634	0.902	0.886	0.717	0.54	0.589	0.778	0.711	0.681	0.599	0.7	0.592	0.285	0.27	0.275	0.266	0.378	0.168
	14.75	1.19	1.273	1.156	0.948	0.922	1.013	1.061	1.013	0.981	1.494	1.572	1.596	1.332	1.338	1.35	1.345	1.432	1.45	1.549	1.544	1.559	1.488	1.47	1.426	1.444	1.524	1.501	0.58	0.884	0.891	0.712	0.529	0.575	0.752	0.643	0.683	0.593	0.78	0.561	0.292	0.265	0.288	0.271	0.377	0.173
	15	1.176	1.273	1.151	0.939	0.912	1.01	1.033	1.033	0.981	1.493	1.57	1.592	1.33	1.337	1.344	1.344	1.428	1.454	1.555	1.547	1.559	1.486	1.469	1.414	1.441	1.52	1.499	0.589	0.885	0.886	0.712	0.531	0.569	0.5	0.627	0.68	0.591	0.797	0.565	0.294	0.27	0.299	0.185	0.366	0.168
	15.25	1.164	1.261	1.14	0.928	0.906	1.007	1.002	1.007	0.978	1.481	1.559	1.579	1.325	1.336	1.34	1.334	1.422	1.447	1.545	1.534	1.546	1.478	1.462	1.415	1.43	1.514	1.489	0.586	0.883	0.883	0.713	0.525	0.567	0.524	0.616	0.696	0.566	0.594	0.57	0.291	0.281	0.308	0.169	0.366	0.312
	15.5	1.156	1.257	1.141	0.917	0.902	1	0.964	0.962	0.94	1.481	1.558	1.576	1.311	1.34	1.327	1.3	1.385	1.421	1.534	1.532	1.541	1.474	1.46	1.405	1.408	1.492	1.454	0.64	0.86	0.898	0.71	0.501	0.558	0.505	0.428	0.64	0.339	0.751	0.561	0.284	0.271	0.169	0.17	0.211	0.402
	15.75	1.151	1.258	1.138	0.91	0.895	0.991	0.939	0.974	0.942	1.481	1.561	1.578	1.307	1.34	1.321	1.291	1.382	1.415	1.542	1.532	1.545	1.468	1.448	1.397	1.399	1.486	1.446	0.654	0.846	0.88	0.7	0.515	0.46	0.47	0.724	0.648	0.329	0.515	0.521	0.28	0.32	0.166	0.211	0.162	0.386
	16	1.148	1.249	1.134	0.907	1.109	0.986	0.953	0.998	0.97	1.487	1.557	1.575	1.305	1.338	1.316	1.311	1.398	1.43	1.533	1.528	1.54	1.466	1.443	1.392	1.406	1.494	1.461	0.656	0.824	0.888	0.704	0.51	0.35	0.442	0.356	0.68	0.322	0.48	0.564	0.304	0.3	0.161	0.204	0.444	0.392
	16.25	1.217	1.243	1.128	0.897	1.107	0.985	0.893	0.958	0.961	1.482	1.546	1.567	1.292	1.333	1.307	1.302	1.386	1.422	1.529	1.522	1.534	1.461	1.439	1.386	1.395	1.481	1.452	0.684	0.812	0.873	0.706	0.502	0.234	0.406	0.153	0.639	0.31	0.462	0.559	0.29	0.316	0.326	0.189	0.145	0.342
	16.5	1.215	1.245	1.123	0.891	1.111	0.98	0.877	0.912	0.931	1.476	1.542	1.556	1.289	1.332	1.3	1.268	1.359	1.398	1.521	1.512	1.524	1.452	1.428	1.375	1.372	1.465	1.421	0.668	0.837	0.858	0.698	0.486	0.134	0.424	0.159	0.617	0.314	0.562	0.491	0.295	0.327	0.327	0.19	0.3	0.35
	16.75	1.202	1.235	1.122	1.156	1.094	0.975	0.866	0.948	0.949	1.471	1.537	1.548	1.28	1.322	1.294	1.285	1.371	1.403	1.514	1.511	1.521	1.444	1.422	1.367	1.375	1.461	1.433	0.687	0.818	0.87	0.689	0.468	0.144	0.374	0.613	0.549	0.299	0.548	0.5	0.295	0.319	0.32	0.201	0.145	0.384
	17	1.194	1.234	1.118	1.208	1.083	0.973	0.868	0.965	0.957	1.468	1.534	1.548	1.272	1.315	1.287	1.285	1.37	1.407	1.51	1.511	1.518	1.434	1.412	1.361	1.375	1.461	1.434	0.708	0.82	0.859	0.664	0.461	0.12	0.384	0.626	0.451	0.286	0.528	0.462	0.298	0.33	0.343	0.228	0.39	0.412
	17.25	1.184	1.225	1.112	1.192	1.077	0.965	0.862	0.921	0.922	1.461	1.526	1.536	1.271	1.31	1.279	1.252	1.34	1.379	1.504	1.498	1.507	1.431	1.405	1.356	1.35	1.444	1.402	0.71	0.816	0.845	0.633	0.451	0.12	0.382	0.516	0.668	0.294	0.522	0.638	0.302	0.327	0.403	0.259	0.357	0.4
	17.5	1.177	1.223	1.107	1.136	1.073	0.96	0.853	0.962	0.951	1.457	1.522	1.53	1.265	1.31	1.275	1.272	1.36	1.396	1.499	1.496	1.505	1.426	1.407	1.353	1.36	1.452	1.42	0.708	0.818	0.846	0.624	0.432	0.196	0.352	0.53	0.719	0.283	0.569	0.623	0.274	0.3	0.431	0.253	0.391	0.459
	17.75	1.167	1.215	1.106	1.168	1.067	0.958	0.848	0.919	0.945	1.451	1.516	1.526	1.258	1.304	1.268	1.259	1.356	1.384	1.495	1.492	1.502	1.416	1.396	1.346	1.346	1.435	1.404	0.705	0.813	0.86	0.636	0.432	0.118	0.116	0.595	0.717	0.281	0.565	0.641	0.283	0.326	0.435	0.278	0.392	0.475
	18	1.159	1.208	1.096	1.189	1.066	0.958	0.839	0.947	0.942	1.44	1.507	1.515	1.253	1.304	1.266	1.256	1.351	1.394	1.488	1.484	1.49	1.416	1.396	1.346	1.339	1.43	1.4	0.702	0.808	0.835	0.479	0.453	0.381	0.094	0.572	0.716	0.269	0.54	0.631	0.278	0.333	0.443	0.301	0.419	0.458
	18.25	1.152	1.202	1.091	1.139	1.058	0.948	0.826	0.941	0.938	1.436	1.501	1.506	1.241	1.296	1.252	1.247	1.345	1.385	1.482	1.476	1.485	1.401	1.385	1.337	1.33	1.42	1.393	0.702	0.813	0.79	0.203	0.259	0.229	0.088	0.523	0.713	0.264	0.528	0.645	0.271	0.322	0.431	0.34	0.377	0.453
	18.5	1.15	1.194	1.085	1.156	1.053	0.947	0.846	0.909	0.938	1.428	1.494	1.551	1.234	1.291	1.248	1.244	1.338	1.38	1.478	1.476	1.479	1.393	1.379	1.331	1.325	1.414	1.391	0.697	0.813	0.789	0.1	0.107	0.115	0.086	0.568	0.708	0.255	0.526	0.666	0.251	0.15	0.435	0.315	0.367	0.494
	18.75	1.14	1.187	1.078	1.086	1.04	0.943	0.812	0.922	0.928	1.418	1.485	1.517	1.226	1.292	1.245	1.236	1.368	1.367	1.468	1.463	1.471	1.384	1.376	1.323	1.317	1.406	1.382	0.698	0.812	0.822	0.099	0.108	0.357	0.083	0.584	0.698	0.24	0.511	0.704	0.243	0.28	0.461	0.369	0.446	0.472
	19	1.135	1.183	1.072	1.048	1.023	0.938	0.802	0.867	0.901	1.416	1.479	1.511	1.22	1.284	1.237	1.219	1.344	1.341	1.461	1.459	1.469	1.376	1.368	1.318	1.3	1.392	1.361	0.707	0.817	0.8	0.093	0.109	0.099	0.084	0.533	0.672	0.227	0.414	0.708	0.147	0.33	0.468	0.406	0.387	0.47
	19.25	1.13	1.182	1.066	1.09	1.023	0.936	0.798	0.915	0.929	1.415	1.471	1.502	1.212	1.282	1.233	1.245	1.367	1.362	1.46	1.452	1.46	1.369	1.367	1.315	1.31	1.4	1.376	0.701	0.807	0.77	0.091	0.124	0.109	0.078	0.592	0.71	0.227	0.323	0.697	0.225	0.333	0.478	0.38	0.482	0.445
	19.5	1.12	1.179	1.066	1.055	1.023	0.93	0.791	0.899	0.924	1.404	1.467	1.499	1.207	1.276	1.226	1.241	1.358	1.354	1.452	1.45	1.455	1.363	1.358	1.313	1.302	1.39	1.367	0.688	0.809	0.768	0.088	0.211	0.389	0.077	0.621	0.712	0.209	0.269	0.687	0.142	0.371	0.474	0.39	0.472	0.484
	19.75	1.116	1.176	1.069	1.025	1.018	0.927	0.776	0.906	0.917	1.4	1.463	1.49	1.195	1.271	1.219	1.236	1.36	1.348	1.458	1.451	1.452	1.355	1.353	1.306	1.295	1.383	1.359	0.694	0.811	0.78	0.084	0.102	0.169	0.076	0.652	0.7	0.211	0.273	0.687	0.138	0.317	0.472	0.419	0.475	0.48
	20	1.11	1.173	1.065	1.106	1.006	0.925	0.77	0.868	0.916	1.391	1.456	1.484	1.191	1.266	1.213	1.236	1.357	1.342	1.444	1.442	1.444	1.35	1.35	1.296	1.291	1.379	1.356	0.696	0.813	0.774	0.091	0.098	0.173	0.071	0.642	0.698	0.206	0.261	0.676	0.241	0.349	0.474	0.373	0.485	0.492
	20.25	1.105	1.169	1.064	1.022	1.006	0.924	0.789	0.83	0.883	1.391	1.455	1.483	1.191	1.268	1.214	1.207	1.364	1.312	1.446	1.443	1.439	1.344	1.343	1.294	1.269	1.36	1.328	0.694	0.808	0.737	0.085	0.248	0.134	0.067	0.436	0.664	0.202	0.697	0.675	0.13	0.352	0.47	0.443	0.469	0.471
	20.5	1.096	1.158	1.064	1.148	1.004	0.921	0.746	0.856	0.913	1.375	1.463	1.476	1.182	1.262	1.205	1.223	1.4	1.331	1.435	1.438	1.44	1.336	1.337	1.287	1.283	1.368	1.349	0.689	0.804	0.748	0.104	0.286	0.257	0.07	0.614	0.685	0.194	0.714	0.674	0.183	0.368	0.466	0.395	0.537	0.51
	20.75	1.091	1.155	1.053	1.061	1.005	0.918	0.739	0.878	0.907	1.371	1.444	1.467	1.179	1.256	1.202	1.22	1.398	1.324	1.433	1.436	1.432	1.334	1.33	1.285	1.275	1.362	1.337	0.684	0.805	0.729	0.12	0.368	0.129	0.068	0.59	0.678	0.185	0.716	0.664	0.125	0.355	0.469	0.518	0.528	0.509
	21	1.082	1.158	1.061	1.099	1.001	0.915	0.726	0.848	0.907	1.361	1.433	1.466	1.173	1.249	1.187	1.216	1.394	1.322	1.427	1.432	1.429	1.326	1.321	1.28	1.272	1.36	1.335	0.678	0.803	0.783	0.148	0.321	0.115	0.065	0.604	0.671	0.18	0.716	0.681	0.147	0.313	0.47	0.416	0.505	0.509
	21.25	1.085	1.153	1.062	1.085	1.001	0.914	0.723	0.862	0.9	1.357	1.449	1.459	1.168	1.246	1.18	1.212	1.35	1.315	1.429	1.426	1.424	1.32	1.32	1.275	1.266	1.353	1.331	0.682	0.797	0.765	0.189	0.322	0.092	0.061	0.603	0.668	0.174	0.708	0.681	0.144	0.279	0.469	0.455	0.511	0.507
	21.5	1.079	1.144	1.06	1.073	0.993	0.912	0.718	0.855	0.899	1.358	1.424	1.464	1.162	1.245	1.177	1.211	1.385	1.313	1.42	1.424	1.426	1.317	1.316	1.275	1.264	1.349	1.325	0.69	0.796	0.754	0.189	0.317	0.325	0.06	0.608	0.673	0.17	0.71	0.662	0.122	0.204	0.482	0.454	0.528	0.499
	21.75	1.081	1.145	1.053	1.05	0.994	0.912	0.722	0.83	0.865	1.357	1.416	1.444	1.166	1.242	1.174	1.2	1.346	1.29	1.421	1.414	1.413	1.317	1.31	1.273	1.266	1.344	1.306	0.689	0.794	0.711	0.182	0.335	0.214	0.062	0.584	0.651	0.167	0.712	0.65	0.158	0.333	0.472	0.475	0.518	0.462
	22	1.08	1.134	1.051	1.056	0.991	0.911	0.719	0.905	0.888	1.348	1.418	1.436	1.156	1.237	1.17	1.209	1.309	1.306	1.414	1.41	1.411	1.312	1.307	1.266	1.271	1.35	1.323	0.687	0.792	0.727	0.244	0.326	0.225	0.06	0.617	0.674	0.164	0.71	0.661	0.387	0.323	0.466	0.453	0.543	0.496
	22.25	1.078	1.132	1.049	1.075	0.983	0.902	0.711	0.87	0.859	1.329	1.415	1.447	1.154	1.234	1.161	1.19	1.287	1.28	1.41	1.407	1.408	1.303	1.301	1.26	1.253	1.335	1.291	0.689	0.788	0.726	0.232	0.327	0.337	0.057	0.575	0.642	0.163	0.706	0.656	0.352	0.376	0.46	0.48	0.511	0.484
	22.5	1.072	1.128	1.05	1.069	1.04	0.902	0.714	0.873	0.858	1.336	1.453	1.438	1.158	1.239	1.162	1.187	1.289	1.278	1.415	1.403	1.401	1.308	1.301	1.263	1.254	1.34	1.293	0.685	0.796	0.732	0.239	0.331	0.532	0.057	0.578	0.636	0.154	0.708	0.652	0.272	0.397	0.456	0.472	0.517	0.479
	22.75	1.073	1.139	1.052	1.071	1.021	0.9	0.711	0.871	0.863	1.324	1.463	1.428	1.147	1.233	1.156	1.186	1.284	1.276	1.393	1.394	1.4	1.296	1.297	1.25	1.243	1.332	1.286	0.687	0.785	0.719	0.33	0.375	0.486	0.056	0.571	0.64	0.151	0.698	0.651	0.111	0.376	0.462	0.524	0.507	0.48
	23	1.077	1.118	1.046	1.083	1.024	0.9	0.707	0.887	0.893	1.35	1.447	1.424	1.148	1.236	1.157	1.202	1.294	1.295	1.384	1.401	1.394	1.294	1.295	1.253	1.252	1.344	1.305	0.69	0.791	0.741	0.302	0.35	0.208	0.057	0.62	0.668	0.148	0.704	0.648	0.317	0.416	0.456	0.488	0.533	0.531
	23.25	1.064	1.118	1.044	1.092	1.015	0.902	0.703	0.893	0.89	1.345	1.409	1.421	1.146	1.228	1.151	1.198	1.291	1.292	1.378	1.393	1.386	1.287	1.287	1.246	1.246	1.339	1.303	0.68	0.797	0.711	0.305	0.356	0.313	0.731	0.623	0.673	0.481	0.704	0.646	0.423	0.404	0.454	0.462	0.578	0.511
	23.5	1.058	1.111	1.042	1.078	1.023	0.902	0.701	0.887	0.885	1.324	1.385	1.415	1.143	1.225	1.148	1.193	1.287	1.289	1.37	1.38	1.387	1.284	1.283	1.244	1.237	1.334	1.299	0.685	0.796	0.754	0.297	0.359	0.139	0.768	0.719	0.672	0.512	0.706	0.645	0.507	0.341	0.446	0.479	0.58	0.513
	23.75	1.062	1.113	1.039	1.092	1.024	0.901	0.697	0.888	0.884	1.364	1.369	1.401	1.143	1.226	1.15	1.186	1.281	1.284	1.373	1.385	1.388	1.284	1.284	1.244	1.229	1.329	1.291	0.68	0.799	0.755	0.279	0.39	0.326	0.785	0.705	0.666	0.502	0.706	0.645	0.504	0.452	0.448	0.478	0.58	0.428
	24	1.061	1.11	1.043	1.068	1.022	0.896	0.702	0.886	0.886	1.36	1.377	1.408	1.142	1.219	1.141	1.185	1.282	1.282	1.376	1.386	1.384	1.28	1.274	1.238	1.224	1.33	1.29	0.677	0.81	0.771	0.288	0.359	0.342	0.797	0.705	0.672	0.517	0.709	0.644	0.547	0.466	0.438	0.468	0.59	0.5
	24.25	1.066	1.111	1.041	1.053	1.025	0.896	0.693	0.882	0.889	1.36	1.354	1.397	1.142	1.222	1.14	1.183	1.284	1.281	1.367	1.377	1.374	1.28	1.275	1.24	1.219	1.325	1.287	0.672	0.801	0.776	0.284	0.352	0.465	0.8	0.709	0.672	0.515	0.7	0.646	0.549	0.482	0.437	0.458	0.585	0.51
	24.5	1.063	1.115	1.038	1.062	1.025	0.893	0.692	0.871	0.86	1.379	1.365	1.387	1.138	1.218	1.137	1.171	1.271	1.262	1.378	1.382	1.37	1.273	1.271	1.236	1.203	1.317	1.267	0.676	0.81	0.776	0.272	0.343	0.197	0.795	0.69	0.658	0.53	0.726	0.644	0.572	0.473	0.436	0.437	0.561	0.501
	24.75	1.059	1.115	1.037	1.033	1.026	0.894	0.689	0.878	0.881	1.307	1.358	1.394	1.136	1.218	1.137	1.179	1.273	1.27	1.36	1.373	1.37	1.272	1.268	1.229	1.204	1.32	1.276	0.66	0.816	0.772	0.257	0.3	0.442	0.785	0.703	0.672	0.524	0.728	0.649	0.483	0.478	0.431	0.422	0.584	0.511
	25	1.058	1.114	1.042	1.028	1.024	0.895	0.687	0.866	0.85	1.357	1.35	1.396	1.134	1.214	1.132	1.165	1.264	1.252	1.358	1.372	1.367	1.272	1.264	1.23	1.188	1.313	1.259	0.675	0.82	0.778	0.263	0.356	0.311	0.808	0.682	0.657	0.518	0.728	0.644	0.497	0.471	0.434	0.445	0.559	0.499
	25.25	1.055	1.116	1.044	1.084	1.026	0.896	0.694	0.882	0.88	1.357	1.341	1.388	1.132	1.211	1.129	1.173	1.272	1.268	1.352	1.371	1.372	1.266	1.26	1.222	1.194	1.316	1.274	0.681	0.816	0.788	0.254	0.386	0.414	0.784	0.702	0.684	0.535	0.722	0.644	0.475	0.465	0.434	0.416	0.584	0.511
	25.5	1.051	1.112	1.042	1.068	1.026	0.896	0.693	0.883	0.882	1.362	1.336	1.375	1.131	1.212	1.128	1.168	1.27	1.267	1.333	1.372	1.37	1.262	1.258	1.222	1.184	1.315	1.268	0.679	0.819	0.789	0.262	0.406	0.533	0.838	0.711	0.684	0.543	0.727	0.643	0.567	0.48	0.429	0.441	0.584	0.523
	25.75	1.056	1.114	1.048	1.065	1.028	0.896	0.692	0.886	0.883	1.378	1.33	1.405	1.129	1.21	1.124	1.165	1.272	1.265	1.346	1.364	1.37	1.262	1.258	1.22	1.179	1.315	1.267	0.687	0.816	0.801	0.268	0.348	0.54	0.8	0.71	0.684	0.548	0.724	0.646	0.586	0.475	0.427	0.419	0.579	0.522
	26	1.055	1.117	1.048	1.03	1.031	0.899	0.689	0.888	0.883	1.369	1.339	1.399	1.129	1.21	1.127	1.165	1.268	1.262	1.343	1.364	1.365	1.26	1.256	1.222	1.17	1.312	1.269	0.69	0.821	0.797	0.266	0.357	0.554	0.787	0.705	0.683	0.55	0.725	0.646	0.562	0.478	0.424	0.414	0.575	0.518
	26.25	1.05	1.118	1.043	0.994	1.03	0.904	0.686	0.869	0.881	1.361	1.335	1.423	1.126	1.209	1.123	1.159	1.262	1.248	1.332	1.357	1.353	1.262	1.254	1.216	1.151	1.304	1.252	0.685	0.822	0.798	0.264	0.396	0.595	0.785	0.688	0.672	0.549	0.732	0.647	0.554	0.484	0.424	0.403	0.552	0.612
	26.5	1.047	1.118	1.049	1.004	1.031	0.893	0.687	0.88	0.908	1.346	1.322	1.416	1.125	1.206	1.121	1.166	1.266	1.257	1.33	1.36	1.357	1.262	1.249	1.219	1.154	1.307	1.26	0.685	0.831	0.807	0.259	0.396	0.603	0.785	0.711	0.684	0.551	0.732	0.652	0.538	0.482	0.422	0.459	0.573	0.212
	26.75	1.052	1.114	1.053	1.005	1.031	0.893	0.684	0.881	0.906	1.36	1.311	1.502	1.123	1.207	1.121	1.162	1.266	1.256	1.319	1.357	1.356	1.257	1.245	1.212	1.142	1.305	1.26	0.689	0.828	0.822	0.268	0.375	0.594	0.78	0.711	0.684	0.557	0.725	0.654	0.496	0.488	0.424	0.415	0.577	0.564
	27	1.049	1.114	1.053	1.013	1.031	0.888	0.675	0.867	0.884	1.335	1.326	1.462	1.122	1.216	1.121	1.152	1.256	1.238	1.327	1.352	1.35	1.257	1.244	1.209	1.12	1.295	1.241	0.697	0.824	0.818	0.27	0.352	0.61	0.789	0.685	0.669	0.564	0.722	0.649	0.554	0.485	0.421	0.422	0.561	0.551
	27.25	1.046	1.116	1.053	1.021	1.033	0.883	0.68	0.875	0.913	1.345	1.327	1.389	1.121	1.21	1.118	1.159	1.262	1.252	1.331	1.354	1.351	1.252	1.242	1.204	1.127	1.299	1.252	0.702	0.827	0.813	0.281	0.349	0.612	0.785	0.708	0.687	0.57	0.722	0.659	0.572	0.48	0.414	0.398	0.584	0.597
	27.5	1.049	1.117	1.058	1.026	1.036	0.889	0.68	0.872	0.892	1.351	1.328	1.356	1.121	1.213	1.121	1.153	1.256	1.241	1.333	1.354	1.354	1.254	1.261	1.207	1.105	1.297	1.245	0.704	0.831	0.823	0.286	0.369	0.598	0.795	0.693	0.678	0.582	0.725	0.657	0.573	0.476	0.426	0.413	0.571	0.552
	27.75	1.053	1.118	1.058	1.034	1.035	0.88	0.683	0.884	0.915	1.327	1.433	1.368	1.116	1.209	1.139	1.158	1.263	1.254	1.333	1.354	1.349	1.25	1.24	1.205	1.116	1.298	1.249	0.71	0.832	0.826	0.33	0.357	0.6	0.802	0.721	0.689	0.574	0.723	0.666	0.57	0.472	0.42	0.417	0.589	0.594
	28	1.051	1.114	1.055	1.04	1.037	0.881	0.686	0.881	0.919	1.333	1.407	1.329	1.111	1.207	1.143	1.158	1.263	1.255	1.329	1.348	1.349	1.248	1.238	1.204	1.116	1.301	1.248	0.722	0.839	0.826	0.338	0.384	0.604	0.798	0.724	0.687	0.585	0.724	0.668	0.542	0.476	0.428	0.413	0.592	0.602
	28.25	1.05	1.116	1.058	1.061	1.039	0.876	0.679	0.88	0.92	1.312	1.319	1.32	1.116	1.213	1.144	1.157	1.256	1.251	1.326	1.35	1.338	1.246	1.238	1.203	1.11	1.294	1.25	0.705	0.84	0.833	0.355	0.373	0.638	0.8	0.722	0.689	0.574	0.725	0.661	0.576	0.48	0.419	0.415	0.594	0.609
	28.5	1.051	1.117	1.066	1.056	1.038	0.875	0.681	0.881	0.921	1.312	1.32	1.315	1.118	1.212	1.142	1.156	1.257	1.252	1.32	1.345	1.338	1.25	1.233	1.199	1.107	1.292	1.246	0.706	0.845	0.836	0.317	0.346	0.646	0.805	0.727	0.694	0.573	0.727	0.666	0.557	0.47	0.418	0.412	0.596	0.605
	28.75	1.04	1.115	1.062	1.052	1.036	0.878	0.682	0.883	0.923	1.312	1.314	1.317	1.111	1.21	1.142	1.156	1.26	1.254	1.319	1.338	1.335	1.245	1.234	1.2	1.108	1.296	1.244	0.716	0.846	0.846	0.334	0.22	0.652	0.807	0.734	0.7	0.582	0.755	0.67	0.567	0.483	0.417	0.408	0.594	0.605
	29	1.045	1.12	1.065	1.078	1.038	0.874	0.682	0.884	0.926	1.314	1.315	1.354	1.116	1.211	1.139	1.154	1.258	1.251	1.322	1.339	1.339	1.245	1.235	1.196	1.107	1.294	1.241	0.726	0.847	0.842	0.311	0.334	0.664	0.803	0.739	0.699	0.592	0.759	0.674	0.552	0.484	0.418	0.413	0.597	0.618
	29.25	1.044	1.116	1.066	1.062	1.04	0.878	0.68	0.873	0.895	1.319	1.314	1.342	1.112	1.211	1.138	1.146	1.25	1.24	1.322	1.344	1.335	1.246	1.236	1.194	1.08	1.285	1.226	0.722	0.849	0.846	0.298	0.472	0.646	0.794	0.72	0.685	0.59	0.763	0.681	0.544	0.486	0.417	0.431	0.581	0.564
	29.5	1.043	1.119	1.069	1.054	1.041	0.88	0.681	0.892	0.926	1.305	1.314	1.348	1.118	1.215	1.142	1.155	1.257	1.248	1.311	1.338	1.334	1.247	1.234	1.196	1.102	1.29	1.238	0.719	0.853	0.85	0.302	0.453	0.652	0.794	0.741	0.706	0.588	0.765	0.684	0.545	0.486	0.421	0.438	0.6	0.614
	29.75	1.046	1.119	1.055	1.046	1.04	0.879	0.684	0.891	0.922	1.284	1.31	1.366	1.115	1.208	1.138	1.15	1.253	1.244	1.311	1.342	1.332	1.245	1.23	1.192	1.097	1.282	1.237	0.726	0.856	0.852	0.315	0.414	0.644	0.794	0.742	0.706	0.602	0.766	0.698	0.562	0.482	0.412	0.452	0.6	0.601
	30	1.042	1.12	1.02	1.041	1.043	0.88	0.681	0.898	0.926	1.26	1.31	1.51	1.115	1.211	1.14	1.152	1.255	1.248	1.308	1.338	1.331	1.244	1.232	1.191	1.102	1.287	1.239	0.723	0.861	0.857	0.357	0.399	0.655	0.8	0.747	0.704	0.602	0.772	0.7	0.548	0.487	0.414	0.452	0.608	0.613
	30.25	1.042	1.118	1.005	1.051	1.043	0.883	0.687	0.904	0.931	1.252	1.306	1.539	1.114	1.21	1.141	1.155	1.255	1.248	1.299	1.335	1.329	1.244	1.228	1.196	1.103	1.282	1.235	0.727	0.865	0.859	0.336	0.401	0.654	0.799	0.748	0.704	0.615	0.778	0.695	0.574	0.477	0.412	0.449	0.605	0.621
	30.5	1.055	1.122	1.009	1.029	1.046	0.878	0.691	0.911	0.932	1.243	1.314	1.426	1.12	1.212	1.139	1.155	1.255	1.248	1.296	1.343	1.333	1.244	1.227	1.19	1.102	1.286	1.234	0.726	0.868	0.868	0.297	0.389	0.672	0.808	0.76	0.711	0.609	0.773	0.704	0.578	0.49	0.411	0.456	0.611	0.618
	30.75	1.026	1.118	1.018	1.052	1.049	0.886	0.684	0.882	0.907	1.221	1.302	1.392	1.117	1.213	1.139	1.147	1.25	1.24	1.296	1.329	1.33	1.242	1.227	1.191	1.082	1.282	1.218	0.74	0.864	0.877	0.33	0.392	0.676	0.812	0.742	0.696	0.616	0.773	0.7	0.585	0.489	0.408	0.462	0.593	0.569
	31	1.024	1.118	1.018	1.063	1.05	0.885	0.684	0.882	0.914	1.266	1.302	1.38	1.116	1.214	1.142	1.148	1.253	1.238	1.262	1.324	1.323	1.239	1.226	1.19	1.083	1.28	1.221	0.732	0.868	0.874	0.396	0.401	0.669	0.812	0.738	0.697	0.616	0.771	0.706	0.577	0.488	0.411	0.462	0.599	0.57
	31.25	1.026	1.121	1.026	1.05	1.049	0.884	0.696	0.898	0.933	1.272	1.308	1.364	1.113	1.21	1.141	1.15	1.252	1.241	1.281	1.326	1.33	1.24	1.225	1.188	1.1	1.279	1.338	0.749	0.872	0.882	0.388	0.402	0.674	0.816	0.767	0.714	0.624	0.774	0.707	0.594	0.486	0.409	0.472	0.618	0.607
	31.5	1.026	1.12	1.029	1.056	1.052	0.888	0.7	0.898	0.936	1.276	1.301	1.403	1.109	1.212	1.14	1.153	1.255	1.243	1.269	1.326	1.322	1.233	1.223	1.187	1.104	1.281	1.316	0.747	0.874	0.874	0.382	0.398	0.677	0.82	0.77	0.717	0.629	0.777	0.709	0.592	0.489	0.412	0.479	0.622	0.604
	31.75	1.028	1.123	1.027	1.068	1.055	0.888	0.7	0.898	0.938	1.284	1.302	1.418	1.114	1.212	1.144	1.151	1.251	1.239	1.258	1.325	1.318	1.236	1.224	1.187	1.103	1.276	1.318	0.753	0.88	0.876	0.366	0.387	0.681	0.82	0.767	0.716	0.631	0.782	0.714	0.594	0.486	0.412	0.476	0.62	0.62
	32	1.031	1.126	1.029	1.065	1.052	0.89	0.705	0.905	0.941	1.311	1.302	1.411	1.114	1.208	1.147	1.152	1.253	1.241	1.272	1.33	1.319	1.238	1.222	1.189	1.103	1.283	1.317	0.765	0.89	0.889	0.363	0.362	0.672	0.825	0.774	0.728	0.645	0.789	0.711	0.596	0.486	0.415	0.486	0.623	0.625
	32.25	1.03	1.124	1.032	1.073	1.056	0.892	0.708	0.907	0.944	1.255	1.3	1.378	1.116	1.212	1.16	1.151	1.254	1.242	1.282	1.33	1.32	1.241	1.223	1.191	1.106	1.282	1.222	0.782	0.888	0.886	0.337	0.302	0.67	0.831	0.78	0.727	0.654	0.794	0.72	0.599	0.484	0.418	0.478	0.631	0.631
	32.5	1.031	1.127	1.036	1.077	1.066	0.886	0.71	0.913	0.949	1.247	1.301	1.37	1.117	1.209	1.167	1.155	1.259	1.244	1.282	1.326	1.318	1.24	1.222	1.192	1.109	1.282	1.211	0.785	0.89	0.894	0.367	0.455	0.669	0.839	0.785	0.731	0.661	0.797	0.733	0.602	0.491	0.411	0.483	0.634	0.636
	32.75	1.034	1.13	1.038	1.093	1.083	0.888	0.71	0.913	0.946	1.247	1.303	1.363	1.116	1.212	1.167	1.154	1.253	1.24	1.282	1.327	1.317	1.237	1.224	1.189	1.112	1.279	1.219	0.794	0.899	0.898	0.399	0.468	0.677	0.842	0.791	0.732	0.665	0.804	0.737	0.605	0.491	0.41	0.478	0.636	0.623
	33	1.036	1.131	1.036	1.097	1.09	0.893	0.719	0.916	0.946	1.257	1.311	1.357	1.11	1.214	1.163	1.155	1.256	1.24	1.26	1.327	1.315	1.233	1.22	1.188	1.115	1.283	1.223	0.793	0.901	0.899	0.428	0.476	0.668	0.844	0.795	0.737	0.671	0.806	0.743	0.591	0.493	0.413	0.494	0.638	0.63
	33.25	1.037	1.132	1.04	1.101	1.095	0.89	0.72	0.922	0.947	1.261	1.302	1.353	1.118	1.215	1.168	1.155	1.256	1.241	1.329	1.324	1.316	1.241	1.223	1.19	1.114	1.282	1.226	0.788	0.903	0.9	0.397	0.462	0.677	0.848	0.802	0.738	0.667	0.806	0.749	0.664	0.493	0.411	0.488	0.639	0.639
	33.5	1.04	1.131	1.044	1.109	1.095	0.884	0.718	0.924	0.953	1.258	1.295	1.348	1.113	1.211	1.171	1.158	1.259	1.24	1.268	1.323	1.309	1.232	1.217	1.186	1.121	1.281	1.229	0.799	0.903	0.907	0.405	0.446	0.694	0.851	0.803	0.743	0.679	0.813	0.752	0.647	0.495	0.401	0.499	0.642	0.646
	33.75	1.039	1.137	1.046	1.097	1.098	0.894	0.724	0.925	0.957	1.255	1.306	1.349	1.122	1.216	1.173	1.154	1.253	1.237	1.279	1.33	1.317	1.24	1.223	1.191	1.116	1.278	1.224	0.796	0.915	0.913	0.393	0.488	0.693	0.852	0.806	0.74	0.673	0.823	0.759	0.621	0.498	0.411	0.519	0.644	0.636
	34	1.042	1.136	1.05	1.116	1.099	0.895	0.722	0.926	0.963	1.247	1.302	1.351	1.118	1.216	1.172	1.153	1.254	1.238	1.273	1.324	1.325	1.238	1.223	1.191	1.119	1.279	1.224	0.803	0.912	0.921	0.438	0.511	0.688	0.856	0.809	0.749	0.679	0.821	0.762	0.632	0.502	0.415	0.506	0.648	0.657
	34.25	1.045	1.135	1.053	1.114	1.098	0.896	0.73	0.928	0.961	1.238	1.3	1.349	1.115	1.216	1.174	1.155	1.251	1.236	1.279	1.316	1.311	1.233	1.22	1.186	1.12	1.276	1.225	0.814	0.917	0.922	0.506	0.527	0.705	0.861	0.816	0.751	0.682	0.824	0.764	0.638	0.502	0.417	0.514	0.652	0.662
	34.5	1.046	1.139	1.05	1.111	1.1	0.898	0.741	0.932	0.948	1.244	1.306	1.34	1.117	1.219	1.178	1.154	1.254	1.239	1.274	1.322	1.314	1.239	1.219	1.191	1.122	1.276	1.225	0.814	0.919	0.916	0.562	0.521	0.698	0.866	0.818	0.748	0.686	0.828	0.764	0.648	0.506	0.415	0.503	0.653	0.662
	34.75	1.051	1.145	1.06	1.124	1.101	0.905	0.746	0.937	0.954	1.247	1.307	1.341	1.125	1.217	1.17	1.155	1.257	1.238	1.28	1.33	1.323	1.226	1.221	1.196	1.122	1.28	1.229	0.824	0.924	0.928	0.498	0.558	0.706	0.86	0.823	0.755	0.69	0.836	0.771	0.646	0.504	0.425	0.533	0.663	0.673
	35	1.052	1.143	1.067	1.131	1.104	0.903	0.746	0.939	0.96	1.25	1.304	1.337	1.127	1.219	1.172	1.155	1.254	1.242	1.279	1.319	1.318	1.23	1.224	1.194	1.124	1.281	1.226	0.829	0.921	0.938	0.542	0.54	0.719	0.871	0.82	0.764	0.697	0.836	0.772	0.639	0.512	0.42	0.528	0.661	0.681
	35.25	1.056	1.147	1.066	1.13	1.104	0.906	0.748	0.939	0.958	1.254	1.31	1.337	1.123	1.22	1.17	1.154	1.253	1.24	1.281	1.324	1.322	1.225	1.221	1.19	1.122	1.278	1.224	0.836	0.927	0.941	0.574	0.54	0.726	0.874	0.828	0.763	0.701	0.845	0.781	0.645	0.517	0.425	0.533	0.669	0.682
	35.5	1.058	1.148	1.066	1.138	1.104	0.908	0.754	0.945	0.965	1.25	1.304	1.335	1.126	1.222	1.168	1.157	1.258	1.245	1.276	1.326	1.318	1.224	1.22	1.186	1.126	1.28	1.229	0.826	0.929	0.94	0.568	0.557	0.729	0.873	0.83	0.768	0.696	0.849	0.78	0.647	0.517	0.426	0.547	0.673	0.686
	35.75	1.057	1.148	1.071	1.136	1.105	0.912	0.755	0.946	0.969	1.247	1.301	1.33	1.124	1.222	1.172	1.157	1.257	1.245	1.266	1.323	1.314	1.225	1.22	1.192	1.129	1.28	1.227	0.83	0.934	0.944	0.553	0.573	0.732	0.877	0.837	0.772	0.698	0.852	0.785	0.652	0.521	0.432	0.554	0.674	0.693
	36	1.064	1.15	1.075	1.143	1.103	0.91	0.756	0.949	0.977	1.248	1.3	1.33	1.128	1.226	1.174	1.158	1.256	1.243	1.27	1.32	1.314	1.224	1.226	1.192	1.129	1.28	1.23	0.834	0.938	0.948	0.582	0.569	0.74	0.878	0.838	0.776	0.696	0.858	0.793	0.653	0.529	0.431	0.548	0.676	0.704
OD600nm readings (mean values)
	Time (h)	WT	ΔnapRABC(ML)	ΔltgA(ML)	ΔnapRABC(kanR)	ΔltgA(eryR)
	0	0.0167778	0.0145556	0.0225556	0.0244444	0.0251111
	0.25	0.0176667	0.0134444	0.0222222	0.0224444	0.0236667
	0.5	0.0187778	0.0154444	0.0246667	0.0268889	0.0232222
	0.75	0.022	0.0168889	0.0253333	0.0261111	0.025
	1	0.0257778	0.0195556	0.0276667	0.0287778	0.0288889
	1.25	0.0317778	0.0251111	0.0325556	0.0327778	0.0367778
	1.5	0.0392222	0.0357778	0.0376667	0.0377778	0.0431111
	1.75	0.0493333	0.0498889	0.0461111	0.0466667	0.0512222
	2	0.0607778	0.0586667	0.0586667	0.0556667	0.0615556
	2.25	0.0763333	0.0817778	0.0721111	0.0683333	0.0768889
	2.5	0.0966667	0.102333	0.0936667	0.0845556	0.0953333
	2.75	0.118889	0.137333	0.116778	0.104778	0.114
	3	0.146444	0.196556	0.160444	0.130444	0.141333
	3.25	0.185889	0.262	0.205222	0.156444	0.170667
	3.5	0.248667	0.320667	0.267556	0.191556	0.204778
	3.75	0.327778	0.415	0.351222	0.230333	0.234
	4	0.406	0.526444	0.481222	0.267	0.258889
	4.25	0.481556	0.621	0.596444	0.300778	0.283222
	4.5	0.583333	0.730778	0.750778	0.350889	0.308556
	4.75	0.714222	0.895556	0.946556	0.403333	0.338889
	5	0.763111	0.980222	1.04056	0.421333	0.343667
	5.25	0.849222	1.11	1.16878	0.462222	0.355889
	5.5	0.898444	1.19078	1.269	0.504889	0.381556
	5.75	0.968222	1.27111	1.32789	0.557111	0.406333
	6	0.984556	1.30789	1.36367	0.587556	0.422778
	6.25	1.04922	1.35244	1.39567	0.637667	0.445333
	6.5	1.07844	1.36411	1.41611	0.662111	0.461444
	6.75	1.11	1.38656	1.44011	0.693222	0.480222
	7	1.11467	1.39378	1.44956	0.716222	0.490444
	7.25	1.11578	1.40456	1.46156	0.731778	0.497111
	7.5	1.11211	1.41967	1.47256	0.741667	0.506889
	7.75	1.10689	1.42578	1.47867	0.763222	0.516889
	8	1.07933	1.43033	1.48433	0.767111	0.515333
	8.25	1.07333	1.43467	1.48967	0.793667	0.520778
	8.5	1.06656	1.43611	1.49267	0.804444	0.518556
	8.75	1.08811	1.44444	1.49822	0.817556	0.538889
	9	1.08022	1.44267	1.49978	0.811222	0.528556
	9.25	1.08056	1.44144	1.50333	0.806	0.530444
	9.5	1.05989	1.43689	1.50622	0.792556	0.521778
	9.75	1.07178	1.445	1.511	0.784778	0.521778
	10	1.06656	1.43978	1.513	0.781556	0.513222
	10.25	1.06522	1.44167	1.51733	0.781667	0.502778
	10.5	1.07878	1.443	1.52389	0.776444	0.496667
	10.75	1.07489	1.44178	1.52389	0.766111	0.485778
	11	1.07633	1.44633	1.52967	0.780556	0.479333
	11.25	1.07411	1.44767	1.533	0.774444	0.470222
	11.5	1.07167	1.45111	1.53733	0.770667	0.460667
	11.75	1.06944	1.453	1.53489	0.765778	0.454556
	12	1.05711	1.44456	1.53133	0.745778	0.443
	12.25	1.06756	1.45622	1.53811	0.752111	0.444111
	12.5	1.063	1.45422	1.535	0.746889	0.435556
	12.75	1.06089	1.45489	1.53189	0.756111	0.429889
	13	1.094	1.45422	1.52989	0.750889	0.428222
	13.25	1.10133	1.45689	1.52967	0.749889	0.42
	13.5	1.09422	1.45489	1.52544	0.738889	0.425111
	13.75	1.08622	1.44967	1.51856	0.742333	0.413667
	14	1.08644	1.44689	1.51933	0.742778	0.411778
	14.25	1.07489	1.44189	1.51333	0.729778	0.432556
	14.5	1.06956	1.43156	1.50278	0.715333	0.392556
	14.75	1.06189	1.43433	1.50056	0.694333	0.4
	15	1.05644	1.43244	1.49889	0.664333	0.392778
	15.25	1.04367	1.42478	1.49033	0.665889	0.384111
	15.5	1.02656	1.411	1.47778	0.637778	0.350889
	15.75	1.022	1.40844	1.47367	0.655222	0.321111
	16	1.05044	1.413	1.47367	0.601111	0.352333
	16.25	1.04322	1.40411	1.46656	0.556556	0.326556
	16.5	1.03167	1.39111	1.45222	0.542333	0.350667
	16.75	1.06078	1.39011	1.44978	0.579111	0.334556
	17	1.06667	1.38733	1.44622	0.565889	0.364111
	17.25	1.05111	1.37267	1.433	0.571222	0.389111
	17.5	1.04911	1.37633	1.43533	0.580556	0.398111
	17.75	1.04367	1.36911	1.42578	0.554667	0.408444
	18	1.04489	1.36511	1.421	0.56	0.408
	18.25	1.03278	1.35656	1.41211	0.48	0.403444
	18.5	1.03089	1.35644	1.40733	0.442556	0.384333
	18.75	1.01511	1.35044	1.39889	0.473444	0.414
	19	0.996556	1.339	1.38933	0.434889	0.395222
	19.25	1.00767	1.34322	1.38989	0.442444	0.398889
	19.5	0.998556	1.33689	1.38333	0.484778	0.388667
	19.75	0.992222	1.33133	1.37911	0.452	0.385778
	20	0.993222	1.32622	1.37244	0.450667	0.395222
	20.25	0.976889	1.32056	1.36289	0.430333	0.434333
	20.5	0.989556	1.32411	1.36367	0.473	0.449
	20.75	0.978556	1.31789	1.35822	0.463444	0.452111
	21	0.977444	1.31122	1.35356	0.465333	0.437444
	21.25	0.976111	1.304	1.34933	0.464333	0.436444
	21.5	0.970333	1.30433	1.34622	0.490222	0.425667
	21.75	0.961333	1.29278	1.34044	0.469111	0.438556
	22	0.970556	1.28767	1.34044	0.483556	0.467
	22.25	0.962111	1.27744	1.32978	0.485889	0.465333
	22.5	0.967333	1.28222	1.33089	0.509556	0.456333
	22.75	0.966778	1.27744	1.32122	0.516556	0.44
	23	0.970556	1.28367	1.32467	0.491889	0.471222
	23.25	0.969	1.27567	1.31833	0.576556	0.518111
	23.5	0.965222	1.26767	1.31311	0.576556	0.525444
	23.75	0.966667	1.26711	1.31189	0.598333	0.527
	24	0.963778	1.26622	1.30911	0.602333	0.542111
	24.25	0.961778	1.26256	1.30489	0.614556	0.542444
	24.5	0.957667	1.25867	1.29967	0.579667	0.542222
	24.75	0.956889	1.25244	1.29689	0.600778	0.534444
	25	0.951556	1.25156	1.29144	0.594444	0.532778
	25.25	0.964111	1.25233	1.29189	0.612111	0.531778
	25.5	0.961444	1.24989	1.28711	0.635667	0.548556
	25.75	0.963111	1.25311	1.28678	0.628222	0.547333
	26	0.96	1.252	1.28456	0.628889	0.543556
	26.25	0.952778	1.24956	1.27567	0.633889	0.550778
	26.5	0.957444	1.24722	1.27756	0.640111	0.513444
	26.75	0.957667	1.25644	1.27256	0.639	0.544444
	27	0.952667	1.24756	1.26611	0.634889	0.547667
	27.25	0.957778	1.24256	1.268	0.640444	0.555111
	27.5	0.957667	1.23778	1.26778	0.641889	0.552778
	27.75	0.962222	1.25189	1.266	0.651889	0.558333
	28	0.962667	1.24511	1.26456	0.658	0.558889
	28.25	0.964333	1.232	1.26167	0.661667	0.561444
	28.5	0.965111	1.23156	1.25889	0.658	0.558222
	28.75	0.963444	1.23067	1.25767	0.650556	0.564556
	29	0.968	1.23467	1.25756	0.662778	0.567444
	29.25	0.961556	1.23022	1.252	0.670222	0.561889
	29.5	0.967222	1.23356	1.25444	0.674444	0.571222
	29.75	0.964667	1.22978	1.252	0.672111	0.575
	30	0.961222	1.24456	1.25244	0.678111	0.577333
	30.25	0.962667	1.24667	1.25011	0.677	0.580667
	30.5	0.963667	1.23467	1.25056	0.677667	0.583333
	30.75	0.958	1.22456	1.24411	0.681	0.577222
	31	0.959778	1.22878	1.23867	0.687444	0.577778
	31.25	0.964778	1.22789	1.25633	0.696	0.587889
	31.5	0.967222	1.23244	1.25122	0.695444	0.590333
	31.75	0.969444	1.235	1.24944	0.694	0.592778
	32	0.971556	1.23767	1.25256	0.696444	0.597333
	32.25	0.974	1.22978	1.24411	0.689222	0.601
	32.5	0.977222	1.22989	1.24244	0.712778	0.605333
	32.75	0.981667	1.22833	1.24289	0.722222	0.605444
	33	0.984889	1.22922	1.24044	0.726778	0.608778
	33.25	0.987111	1.22989	1.24944	0.723889	0.617333
	33.5	0.988667	1.22811	1.24067	0.727889	0.619333
	33.75	0.990778	1.22944	1.24422	0.732889	0.620444
	34	0.994333	1.22789	1.244	0.743	0.624667
	34.25	0.995556	1.226	1.24067	0.757667	0.628333
	34.5	0.996111	1.22789	1.24244	0.762444	0.629444
	34.75	1.00256	1.22856	1.24522	0.764	0.637889
	35	1.005	1.22889	1.24389	0.771556	0.638444
	35.25	1.006	1.229	1.243	0.778778	0.644222
	35.5	1.00956	1.22944	1.24278	0.78	0.646778
	35.75	1.011	1.22833	1.24178	0.783556	0.651222
	36	1.01411	1.22922	1.24278	0.789222	0.654222
