# Supplementary material for: Bacteriocin-like peptides encoded by a horizontally acquired island mediate Neisseria gonorrhoeae autolysis
Source: PLoS Biol. 2025 Feb 5;23(2):e3003001. doi: 10.1371/journal.pbio.3003001 (PMC11798529; doi:10.1371/journal.pbio.3003001)
Supplement: S7 Data — Strains are indicated, and survival is shown as CFU/ml. (XLSX) [file pbio.3003001.s019.xlsx]

## Sheet: recap
co-culture experiments (n = 3 biological replicates)
	CFU/mL						normalisation (in %) with "FB only" as 100%						mean values
		Nc 346T	Nc 27178A	Ec MG1655	Lc 33820			Nc 346T	Nc 27178A	Ec MG1655	Lc 33820			Nc 346T	Nc 27178A	Ec MG1655	Lc 33820
3h of co-culture	Incubation with Neisseria gonorrhoeae FA1090 WT	887000	973000	567000	340000		Incubation with Neisseria gonorrhoeae FA1090 WT	125.46	103.511	84.2496	80.9524		Incubation with Neisseria gonorrhoeae FA1090 WT	98.5013	96.8249	105.568	91.7583
		407000	813000	653000	500000			88.4783	89.6362	132.454	108.696
		500000	947000	533000	280000			81.5661	97.3279	100	85.6269
	Incubation with Neisseria gonorrhoeae FA1090 △napRABC	793000	967000	573000	347000		Incubation with Neisseria gonorrhoeae FA1090 △napRABC	112.164	102.872	85.1412	82.619		Incubation with Neisseria gonorrhoeae FA1090 △napRABC	92.6367	95.3495	93.7928	91.4122
		427000	760000	480000	413000			92.8261	83.7927	97.3631	89.7826
		447000	967000	527000	333000			72.9201	99.3834	98.8743	101.835
	Incubation with FB only	707000	940000	673000	420000		Incubation with FB only	100	100	100	100		Incubation with FB only	100	100	100	100
		460000	907000	493000	460000			100	100	100	100
		613000	973000	533000	327000			100	100	100	100
							normalisation (in %) with "FB only" as 100%						mean values
		Nc 346T	Nc 27178A	Ec MG1655	Lc 33820			Nc 346T	Nc 27178A	Ec MG1655	Lc 33820			Nc 346T	Nc 27178A	Ec MG1655	Lc 33820
24h of co-culture	Incubation with Neisseria gonorrhoeae FA1090 WT	28700000	64700000	440000000	83300000		Incubation with Neisseria gonorrhoeae FA1090 WT	67.2131	88.9959	97.1302	108.605		Incubation with Neisseria gonorrhoeae FA1090 WT	90.3222	102.022	105.809	111.071
		38700000	70000000	493000000	86700000			103.753	118.044	123.25	118.281
		31300000	71300000	427000000	77300000			100	99.0278	97.0455	106.327
	Incubation with Neisseria gonorrhoeae FA1090 △napRABC	31300000	56000000	440000000	83300000		Incubation with Neisseria gonorrhoeae FA1090 △napRABC	73.3021	77.0289	97.1302	108.605		Incubation with Neisseria gonorrhoeae FA1090 △napRABC	109.808	84.0065	107.528	114.146
		48700000	56000000	520000000	86000000			130.563	94.4351	130	117.326
		39300000	58000000	420000000	84700000			125.559	80.5556	95.4545	116.506
	Incubation with FB only	42700000	72700000	453000000	76700000		Incubation with FB only	100	100	100	100		Incubation with FB only	100	100	100	100
		37300000	59300000	400000000	73300000			100	100	100	100
		31300000	72000000	440000000	72700000			100	100	100	100

## Sheet: details
Prey bacteria	Co-culture condition	Biological repeat (n)	Technical repeat	3 hour co-culture										24 hour co-culture
				Raw colony counts (CFU/5 µl)							Average (CFU/5 µl)	Average dilution	Average (CFU/ml)	Raw colony counts (CFU/5 µl)							Average (CFU/5 µl)	Average dilution	Average (CFU/ml)
				Neat	10^-1	10^-2	10^-3	10^-4	10^-5	10^-6				Neat	10^-1	10^-2	10^-3	10^-4	10^-5	10^-6
Neisseria cinerea 346T	Incubation with Neisseria gonorrhoeae FA1090 WT	1	1	TNC	TNC	47	11	2	0	0	44.3333	100	886667	TNC	TNC	TNC	TNC	16	2	0	14.3333	10000	2.86667e+07
			2	TNC	TNC	43	10	1	0	0				TNC	TNC	TNC	TNC	11	0	0
			3	TNC	TNC	43	6	0	0	0				TNC	TNC	TNC	TNC	16	2	0
		2	1	TNC	TNC	18	1	0	0	0	20.3333	100	406667	TNC	TNC	TNC	TNC	20	0	0	19.3333	10000	3.86667e+07
			2	TNC	TNC	23	0	0	0	0				TNC	TNC	TNC	TNC	18	2	0
			3	TNC	TNC	20	3	0	0	0				TNC	TNC	TNC	TNC	20	1	0
		3	1	TNC	TNC	32	0	0	0	0	25	100	500000	TNC	TNC	TNC	TNC	17	5	0	15.6667	10000	3.13333e+07
			2	TNC	TNC	25	1	0	0	0				TNC	TNC	TNC	TNC	16	1	0
			3	TNC	TNC	18	2	1	0	0				TNC	TNC	TNC	TNC	14	3	0
	Incubation with Neisseria gonorrhoeae FA1090 △napRABC	1	1	TNC	TNC	46	10	0	0	0	39.6667	100	793333	TNC	TNC	TNC	TNC	17	1	0	15.6667	10000	3.13333e+07
			2	TNC	TNC	35	4	1	0	0				TNC	TNC	TNC	TNC	17	3	0
			3	TNC	TNC	38	8	0	0	0				TNC	TNC	TNC	TNC	13	0	0
		2	1	TNC	TNC	24	2	0	0	0	21.3333	100	426667	TNC	TNC	TNC	TNC	30	2	0	24.3333	10000	4.86667e+07
			2	TNC	TNC	21	2	0	0	0				TNC	TNC	TNC	TNC	19	1	0
			3	TNC	TNC	19	1	0	0	0				TNC	TNC	TNC	TNC	24	3	0
		3	1	TNC	TNC	25	2	0	0	0	22.3333	100	446667	TNC	TNC	TNC	TNC	18	6	0	19.6667	10000	3.93333e+07
			2	TNC	TNC	20	4	0	0	0				TNC	TNC	TNC	TNC	23	2	0
			3	TNC	TNC	22	1	0	0	0				TNC	TNC	TNC	TNC	18	2	0
	Incubation with FB only	1	1	TNC	TNC	39	9	0	0	0	35.3333	100	706667	TNC	TNC	TNC	TNC	24	3	0	21.3333	10000	4.26667e+07
			2	TNC	TNC	36	12	1	0	0				TNC	TNC	TNC	TNC	27	1	0
			3	TNC	TNC	31	11	0	0	0				TNC	TNC	TNC	TNC	13	4	0
		2	1	TNC	TNC	22	3	0	0	0	23	100	460000	TNC	TNC	TNC	TNC	27	0	0	18.6667	10000	3.73333e+07
			2	TNC	TNC	24	3	0	0	0				TNC	TNC	TNC	TNC	13	2	0
			3	TNC	TNC	23	1	0	0	0				TNC	TNC	TNC	TNC	16	2	0
		3	1	TNC	TNC	31	2	0	0	0	30.6667	100	613333	TNC	TNC	TNC	TNC	17	0	0	15.6667	10000	3.13333e+07
			2	TNC	TNC	35	4	0	0	0				TNC	TNC	TNC	TNC	17	3	0
			3	TNC	TNC	26	2	0	0	0				TNC	TNC	TNC	TNC	13	1	0
Neisseria cinerea 27178A	Incubation with Neisseria gonorrhoeae FA1090 WT	1	1	TNC	TNC	45	15	2	0	0	48.6667	100	973333	TNC	TNC	TNC	TNC	31	7	0	32.3333	10000	6.46667e+07
			2	TNC	TNC	51	13	2	0	0				TNC	TNC	TNC	TNC	32	16	0
			3	TNC	TNC	50	13	2	0	0				TNC	TNC	TNC	TNC	34	4	0
		2	1	TNC	TNC	38	10	2	0	0	40.6667	100	813333	TNC	TNC	TNC	TNC	32	6	0	35	10000	70000000
			2	TNC	TNC	43	3	0	0	0				TNC	TNC	TNC	TNC	39	8	0
			3	TNC	TNC	41	13	1	0	0				TNC	TNC	TNC	TNC	34	6	0
		3	1	TNC	TNC	45	13	0	0	0	47.3333	100	946667	TNC	TNC	TNC	TNC	40	7	0	35.6667	10000	7.13333e+07
			2	TNC	TNC	51	8	0	0	0				TNC	TNC	TNC	TNC	35	6	0
			3	TNC	TNC	46	11	1	0	0				TNC	TNC	TNC	TNC	32	3	0
	Incubation with Neisseria gonorrhoeae FA1090 △napRABC	1	1	TNC	TNC	49	11	0	0	0	48.3333	100	966667	TNC	TNC	TNC	TNC	28	3	0	28	10000	56000000
			2	TNC	TNC	48	9	1	0	0				TNC	TNC	TNC	TNC	31	2	0
			3	TNC	TNC	48	7	0	0	0				TNC	TNC	TNC	TNC	25	5	0
		2	1	TNC	TNC	40	12	0	0	0	38	100	760000	TNC	TNC	TNC	TNC	28	1	0	28	10000	56000000
			2	TNC	TNC	36	6	1	0	0				TNC	TNC	TNC	TNC	31	2	0
			3	TNC	TNC	38	8	1	0	0				TNC	TNC	TNC	TNC	25	1	0
		3	1	TNC	TNC	47	6	1	0	0	48.3333	100	966667	TNC	TNC	TNC	TNC	29	1	0	29	10000	58000000
			2	TNC	TNC	48	9	0	0	0				TNC	TNC	TNC	TNC	27	5	0
			3	TNC	TNC	50	7	2	0	0				TNC	TNC	TNC	TNC	31	3	0
	Incubation with FB only	1	1	TNC	TNC	43	14	3	0	0	47	100	940000	TNC	TNC	TNC	TNC	41	11	1	36.3333	10000	7.26667e+07
			2	TNC	TNC	48	10	0	0	0				TNC	TNC	TNC	TNC	36	8	3
			3	TNC	TNC	50	6	3	0	0				TNC	TNC	TNC	TNC	32	6	1
		2	1	TNC	TNC	43	12	1	0	0	45.3333	100	906667	TNC	TNC	TNC	TNC	25	4	0	29.6667	10000	5.93333e+07
			2	TNC	TNC	45	14	2	0	0				TNC	TNC	TNC	TNC	30	3	0
			3	TNC	TNC	48	10	2	0	0				TNC	TNC	TNC	TNC	34	6	0
		3	1	TNC	TNC	49	12	2	0	0	48.6667	100	973333	TNC	TNC	TNC	TNC	39	7	0	36	10000	72000000
			2	TNC	TNC	48	9	0	0	0				TNC	TNC	TNC	TNC	37	5	0
			3	TNC	TNC	49	15	1	0	0				TNC	TNC	TNC	TNC	32	7	0
Escherichia coli MG1655	Incubation with Neisseria gonorrhoeae FA1090 WT	1	1	TNC	TNC	29	9	1	0	0	28.3333	100	566667	TNC	TNC	TNC	TNC	TNC	23	5	22	100000	440000000
			2	TNC	TNC	28	7	0	0	0				TNC	TNC	TNC	TNC	TNC	21	2
			3	TNC	TNC	28	6	1	0	0				TNC	TNC	TNC	TNC	TNC	22	3
		2	1	TNC	TNC	31	3	1	0	0	32.6667	100	653333	TNC	TNC	TNC	TNC	TNC	25	3	24.6667	100000	4.93333e+08
			2	TNC	TNC	33	6	0	0	0				TNC	TNC	TNC	TNC	TNC	28	3
			3	TNC	TNC	34	6	1	0	0				TNC	TNC	TNC	TNC	TNC	21	6
		3	1	TNC	TNC	28	5	0	0	0	26.6667	100	533333	TNC	TNC	TNC	TNC	TNC	21	3	21.3333	100000	4.26667e+08
			2	TNC	TNC	25	4	0	0	0				TNC	TNC	TNC	TNC	TNC	21	0
			3	TNC	TNC	27	1	0	0	0				TNC	TNC	TNC	TNC	TNC	22	1
	Incubation with Neisseria gonorrhoeae FA1090 △napRABC	1	1	TNC	TNC	30	5	1	0	0	28.6667	100	573333	TNC	TNC	TNC	TNC	TNC	26	5	22	100000	440000000
			2	TNC	TNC	27	8	0	0	0				TNC	TNC	TNC	TNC	TNC	19	4
			3	TNC	TNC	29	5	0	0	0				TNC	TNC	TNC	TNC	TNC	21	3
		2	1	TNC	TNC	25	5	0	0	0	24	100	480000	TNC	TNC	TNC	TNC	TNC	27	3	26	100000	520000000
			2	TNC	TNC	21	5	0	0	0				TNC	TNC	TNC	TNC	TNC	23	7
			3	TNC	TNC	26	3	0	0	0				TNC	TNC	TNC	TNC	TNC	28	7
		3	1	TNC	TNC	23	3	0	0	0	26.3333	100	526667	TNC	TNC	TNC	TNC	TNC	22	2	21	100000	420000000
			2	TNC	TNC	26	1	0	0	0				TNC	TNC	TNC	TNC	TNC	20	5
			3	TNC	TNC	30	6	0	0	0				TNC	TNC	TNC	TNC	TNC	21	2
	Incubation with FB only	1	1	TNC	TNC	34	6	2	0	0	33.6667	100	673333	TNC	TNC	TNC	TNC	TNC	17	0	22.6667	100000	4.53333e+08
			2	TNC	TNC	33	7	1	0	0				TNC	TNC	TNC	TNC	TNC	24	1
			3	TNC	TNC	34	8	1	0	0				TNC	TNC	TNC	TNC	TNC	27	5
		2	1	TNC	TNC	22	2	0	0	0	24.6667	100	493333	TNC	TNC	TNC	TNC	TNC	23	1	20	100000	400000000
			2	TNC	TNC	23	6	1	0	0				TNC	TNC	TNC	TNC	TNC	19	7
			3	TNC	TNC	29	4	0	0	0				TNC	TNC	TNC	TNC	TNC	18	3
		3	1	TNC	TNC	28	3	0	0	0	26.6667	100	533333	TNC	TNC	TNC	TNC	TNC	24	6	22	100000	440000000
			2	TNC	TNC	26	2	0	0	0				TNC	TNC	TNC	TNC	TNC	18	3
			3	TNC	TNC	26	3	0	0	0				TNC	TNC	TNC	TNC	TNC	24	2
Lactobacillus crispatus 33820	Incubation with Neisseria gonorrhoeae FA1090 WT	1	1	TNC	TNC	12	2	0	0	0	17	100	340000	TNC	TNC	TNC	TNC	44	6	0	41.6667	10000	8.33333e+07
			2	TNC	TNC	21	4	0	0	0				TNC	TNC	TNC	TNC	43	8	0
			3	TNC	TNC	18	1	0	0	0				TNC	TNC	TNC	TNC	38	5	0
		2	1	TNC	TNC	26	5	0	0	0	25	100	500000	TNC	TNC	TNC	TNC	39	3	0	43.3333	10000	8.66667e+07
			2	TNC	TNC	20	4	0	0	0				TNC	TNC	TNC	TNC	46	1	0
			3	TNC	TNC	29	3	0	0	0				TNC	TNC	TNC	TNC	45	4	0
		3	1	TNC	TNC	15	4	0	0	0	14	100	280000	TNC	TNC	TNC	TNC	40	5	0	38.6667	10000	7.73333e+07
			2	TNC	TNC	19	2	0	0	0				TNC	TNC	TNC	TNC	41	7	0
			3	TNC	TNC	8	3	0	0	0				TNC	TNC	TNC	TNC	35	3	0
	Incubation with Neisseria gonorrhoeae FA1090 △napRABC	1	1	TNC	TNC	22	0	0	0	0	17.3333	100	346667	TNC	TNC	TNC	TNC	41	7	0	41.6667	10000	8.33333e+07
			2	TNC	TNC	13	3	0	0	0				TNC	TNC	TNC	TNC	43	7	0
			3	TNC	TNC	17	1	0	0	0				TNC	TNC	TNC	TNC	41	10	0
		2	1	TNC	TNC	25	3	0	0	0	20.6667	100	413333	TNC	TNC	TNC	TNC	44	3	0	43	10000	86000000
			2	TNC	TNC	18	2	0	0	0				TNC	TNC	TNC	TNC	46	3	0
			3	TNC	TNC	19	3	0	0	0				TNC	TNC	TNC	TNC	39	3	0
		3	1	TNC	TNC	12	3	0	0	0	16.6667	100	333333	TNC	TNC	TNC	TNC	46	2	0	42.3333	10000	8.46667e+07
			2	TNC	TNC	20	1	0	0	0				TNC	TNC	TNC	TNC	41	5	0
			3	TNC	TNC	18	0	0	0	0				TNC	TNC	TNC	TNC	40	6	0
	Incubation with FB only	1	1	TNC	TNC	23	4	0	0	0	21	100	420000	TNC	TNC	TNC	TNC	40	0	0	38.3333	10000	7.66667e+07
			2	TNC	TNC	17	1	0	0	0				TNC	TNC	TNC	TNC	41	2	0
			3	TNC	TNC	23	7	0	0	0				TNC	TNC	TNC	TNC	34	1	0
		2	1	TNC	TNC	24	3	0	0	0	23	100	460000	TNC	TNC	TNC	TNC	35	3	0	36.6667	10000	7.33333e+07
			2	TNC	TNC	26	0	0	0	0				TNC	TNC	TNC	TNC	36	0	0
			3	TNC	TNC	19	3	0	0	0				TNC	TNC	TNC	TNC	39	4	0
		3	1	TNC	TNC	18	3	0	0	0	16.3333	100	326667	TNC	TNC	TNC	TNC	36	2	0	36.3333	10000	7.26667e+07
			2	TNC	TNC	18	1	0	0	0				TNC	TNC	TNC	TNC	39	5	0
			3	TNC	TNC	13	7	0	0	0				TNC	TNC	TNC	TNC	34	2	0
