# Supplementary material for: Bacteriocin-like peptides encoded by a horizontally acquired island mediate Neisseria gonorrhoeae autolysis
Source: PLoS Biol. 2025 Feb 5;23(2):e3003001. doi: 10.1371/journal.pbio.3003001 (PMC11798529; doi:10.1371/journal.pbio.3003001)
Supplement: S8 Data — RT-qPCR of expression of genes (indicated) in wild-type N. gonorrhoeae FA1090. (XLSX) [file pbio.3003001.s020.xlsx]

## Sheet: CFU data
Growth curve performed in 50 ml GW cultures inside vented flasks (Corning, 431144)
CFU/mL (n = 3 biological replicates)
		Time (h)	FA1090 WT
		T0	10300000	14300000	18000000
		T2h	62700000	41300000	48000000
		T5h	747000000	653000000	753000000
		T7h	750000000	413000000	633000000
		T10h	9070000	12700000	56700000
		T24h	96700	63300	63300
Mean values
		Time (h)	FA1090 WT
		T0	14200000
		T2h	5.06667e+07
		T5h	7.17667e+08
		T7h	5.98667e+08
		T10h	2.61567e+07
		T24h	74433.3

## Sheet: RT-qPCR data
RT-qPCR experiments (n = 4 for napR, napA, napB, napC; n= 3 for napI, napH , napP, napF)
	2-ΔΔCt values						mean values
	Time (h)	napR					Time (h)	napR
	0	1	1	1	1		0	1
	2	0.328	0.42	0.648	1.089		2	0.62125
	5	0.78	1.3	0.449	0.569		5	0.7745
	10	0.231	0.92	2.044	1.041		10	1.059
	24	158.99	626.71	164.063	61.455		24	252.805
	Time (h)	napA					Time (h)	napA
	0	1	1	1	1		0	1
	2	0.497	0.4	0.39	0.418		2	0.42625
	5	1.115	0.78	0.322	0.132		5	0.58725
	10	0.056	0.05	0.361	0.067		10	0.1335
	24	0.324	1.7	1.051	0.511		24	0.8965
	Time (h)	napB					Time (h)	napB
	0	1	1	1	1		0	1
	2	0.48	0.41	0.388	0.479		2	0.43925
	5	0.698	0.42	0.204	0.378		5	0.425
	10	0.145	0.13	0.124	0.205		10	0.151
	24	0.161	0.69	0.12	0.116		24	0.27175
	Time (h)	napC					Time (h)	napC
	0	1	1	1	1		0	1
	2	0.454	0.38	0.607	0.394		2	0.45875
	5	3.057	1.38	0.606	0.216		5	1.31475
	10	0.03	0.04	0.244	0.07		10	0.096
	24	0.604	1.55	0.29	0.978		24	0.8555
	Time (h)	napI					Time (h)	napI
	0	1	1	1			0	1
	2	0.39	0.392	0.408			2	0.396667
	5	0.52	0.151	0.181			5	0.284
	10	0.17	0.209	0.078			10	0.152333
	24	0.13	0.397	0.131			24	0.219333
	Time (h)	napP					Time (h)	napP
	0	1	1	1			0	1
	2	0.317	0.908	0.598			2	0.607667
	5	0.202	0.818	0.437			5	0.485667
	10	0.026	0.151	0.061			10	0.0793333
	24	0.001	0.167	0.014			24	0.0606667
	Time (h)	napH					Time (h)	napH
	0	1	1	1			0	1
	2	0.261	0.83	0.282			2	0.457667
	5	0.208	0.549	0.161			5	0.306
	10	0.056	0.139	0.066			10	0.087
	24	0.003	0.067	0.0063			24	0.0254333
	Time (h)	napF					Time (h)	napF
	0	1	1	1			0	1
	2	0.225	1.274	0.242			2	0.580333
	5	0.154	0.44	0.086			5	0.226667
	10	0.247	0.715	0.177			10	0.379667
	24	0.1	2.733	0.845			24	1.226
