# Supplementary material for: Bacteriocin-like peptides encoded by a horizontally acquired island mediate Neisseria gonorrhoeae autolysis
Source: PLoS Biol. 2025 Feb 5;23(2):e3003001. doi: 10.1371/journal.pbio.3003001 (PMC11798529; doi:10.1371/journal.pbio.3003001)
Supplement: S9 Data — Survival is shown as CFU/ml, with the folders corresponding to the panels in S6 Fig. (XLSX) [file pbio.3003001.s021.xlsx]

## Sheet: Suppl. Fig 6A
CFU/mL of Neisseria cinerea CCUG 346 T
		Time (h)	+ mNapA (5 µM)			+ mNapB (5 µM)		+ mNapC (5 µM)			no peptide
		0	22000000	21700000	13000000	22000000	21700000	22000000	21700000	13000000	22000000	21700000	13000000
		3	92000000	100000000	37000000	77300000	118000000	89300000	85300000	14000000	84000000	98700000	18000000
		6	193000000	187000000	10000000	253000000	273000000	253000000	267000000	60000000	240000000	240000000	20000000
		9	133000000	247000000	16000000	380000000	360000000	340000000	327000000	60000000	347000000	260000000	100000000
		24	2470000	2600000	3530000	168000000	260000000	143000000	41300000	65300000	165000000	320000000	80000000
		30	30500000	50700000	287000	68500000	56000000	52000000	60700000	1280000	61100000	69300000	6530000
		36	22100000	48000000	133000	41800000	47300000	25700000	45300000	147000	31100000	39300000	467000
mean values
		Time (h)	+ mNapA (5 µM)	+ mNapB (5 µM)	+ mNapC (5 µM)	no peptide
		0	18900000	21850000	18900000	18900000
		3	7.63333e+07	97650000	6.28667e+07	66900000
		6	130000000	263000000	1.93333e+08	1.66667e+08
		9	132000000	370000000	2.42333e+08	2.35667e+08
		24	2.86667e+06	214000000	83200000	1.88333e+08
		30	2.71623e+07	62250000	3.79933e+07	4.56433e+07
		36	23411000	44550000	2.37157e+07	2.36223e+07

## Sheet: Suppl. Fig 6B
CFU/mL of Neisseria gonorrhoeae FA1090
		WT					+ mNapA SCR (5 µM)					+ mNapC SCR (5 µM)
	T0	20000000	15700000	20700000	18000000	15000000	20000000	15700000	20700000	18000000	15000000	20000000	15700000	20700000	18000000	15000000
	T3h	94000000	82700000	42000000	56000000	40000000	54000000	82000000	89000000	52000000	48000000	66000000	89300000	62000000	49300000	41300000
	T6h	467000000	360000000	290000000	300000000	247000000	433000000	320000000	340000000	333000000	353000000	393000000	380000000	390000000	340000000	213000000
	T9h	900000000	427000000	770000000	480000000	487000000	773000000	480000000	930000000	500000000	467000000	720000000	487000000	740000000	453000000	453000000
	T24h	87300000	77300000	120000000	49300000	151000000	61300000	56000000	129000000	68000000	137000000	44000000	55300000	86700000	13300000	101000000
	T30h	16000000	14700000	6530000	1340000	9200000	12300000	8200000	7070000	2530000	12700000	5930000	10700000	4270000	73300	2600000
	T36h	3470000	440000	23300	5070	16400	2270000	793000	267000	44700	62000	287000	827000	8000	667	12000
mean values
	Time (h)	WT	+ mNapA SCR (5 µM)	+ mNapC SCR (5 µM)
	T0	17880000	17880000	17880000
	T3h	62940000	65000000	61580000
	T6h	332800000	355800000	343200000
	T9h	612800000	630000000	570600000
	T24h	96980000	90260000	60060000
	T30h	9554000	8560000	4714660
	T36h	790954	687340	226933

## Sheet: Suppl. Fig 6C
Raw data (CFU/mL)
	Time (h)	no peptide					napA_2.5uM				napB_2.5 uM				napC_2.5 uM				napA+C_2.5 uM each				napA+B_2.5 uM each				napB+C_2.5 uM each		napA+B+C_2.5 uM each
	0	1.63333e+07	14000000	1.33333e+07	21000000	1.13333e+07	1.33333e+07	1.63333e+07	21000000	1.13333e+07	1.33333e+07	1.63333e+07	21000000	1.13333e+07	1.33333e+07	1.63333e+07	21000000	1.13333e+07	1.33333e+07	14000000	1.63333e+07	1.13333e+07	1.33333e+07	1.63333e+07	14000000	1.13333e+07	1.33333e+07	1.63333e+07	1.63333e+07	21000000	1.33333e+07
	3	5.83333e+07	7.53333e+07	65000000	116000000	4.86667e+07	7.96667e+07	45000000	1.19333e+08	4.33333e+07	6.96667e+07	47000000	9.66667e+07	48000000	53000000	4.13333e+07	122000000	46000000	6.73333e+07	5.16667e+07	4.76667e+07	5.73333e+07	70000000	5.33333e+07	4.73333e+07	7.33333e+07	6.66667e+07	6.53333e+07	4.63333e+07	101000000	57000000
	6	3.43333e+08	350000000	2.46667e+08	2.83333e+08	3.06667e+08	3.83333e+08	2.33333e+08	4.36667e+08	3.13333e+08	2.43333e+08	2.03333e+08	390000000	380000000	310000000	2.83333e+08	2.73333e+08	220000000	2.96667e+08	230000000	3.16667e+08	320000000	3.03333e+08	360000000	2.16667e+08	320000000	2.93333e+08	260000000	2.23333e+08	4.26667e+08	2.36667e+08
	9	4.53333e+08	3.43333e+08	500000000	4.83333e+08	5.26667e+08	5.03333e+08	4.43333e+08	3.36667e+08	7.66667e+08	4.93333e+08	4.13333e+08	4.26667e+08	480000000	4.66667e+08	430000000	4.63333e+08	440000000	500000000	470000000	410000000	600000000	500000000	420000000	470000000	5.46667e+08	5.33333e+08	5.36667e+08	3.93333e+08	470000000	4.73333e+08
	24	31000000	9.13333e+07	7.43333e+06	1.73333e+06	6.86667e+07	2.63333e+06	3.43333e+07	2.73333e+06	1.86667e+06	26000000	6.73333e+07	10300000	7.06667e+07	1.00333e+07	55000000	2.26667e+06	11800000	933333	22000000	3.06667e+07	1.33333e+06	1900000	3.46667e+07	11000000	733333	2000000	3.63333e+07	1.13333e+07	1300000	1.96667e+06
	30	4.33333e+06	4000000	276667	380000	5.13333e+06	3466.67	810000	6333.33	1733.33	370000	9000000	1.63333e+06	3.53333e+06	186667	7.13333e+06	44666.7	126667	323333	2.01667e+06	363333	20666.7	69666.7	676667	530000	3000	80000	786667	103000	116667	73000
	36*	81000	1.54333e+06	10	10	711.111	10	88.8889	10	10	266.667	473333	2333.33	3200	10	311.111	10	10	10	33.3333	11.1111	10	10	88.8889	100	10	10	277.778	10	10	10
	*note : arbitrary value at 10 when CFU below the limit of detection
Raw data (CFU/mL) transformed in log scale
	Time (h)	no peptide					napA_2.5uM				napB_2.5 uM				napC_2.5 uM				napA+C_2.5 uM each				napA+B_2.5 uM each				napB+C_2.5 uM each		napA+B+C_2.5 uM each
	0	7.21307	7.14613	7.12494	7.32222	7.05436	7.12494	7.21307	7.32222	7.05436	7.12494	7.21307	7.32222	7.05436	7.12494	7.21307	7.32222	7.05436	7.12494	7.14613	7.21307	7.05436	7.12494	7.21307	7.14613	7.05436	7.12494	7.21307	7.21307	7.32222	7.12494
	3	7.76592	7.87699	7.81291	8.06446	7.68723	7.90128	7.65321	8.07676	7.63682	7.84303	7.6721	7.98528	7.68124	7.72428	7.6163	8.08636	7.66276	7.82823	7.71321	7.67821	7.75841	7.8451	7.727	7.67517	7.8653	7.82391	7.81513	7.66589	8.00432	7.75587
	6	8.53572	8.54407	8.39211	8.4523	8.48667	8.58358	8.36798	8.64015	8.49601	8.3862	8.30821	8.59106	8.57978	8.49136	8.4523	8.43669	8.34242	8.47227	8.36173	8.5006	8.50515	8.48192	8.5563	8.33579	8.50515	8.46736	8.41497	8.34895	8.63009	8.37414
	9	8.65642	8.53572	8.69897	8.68425	8.72154	8.70186	8.64673	8.5272	8.88461	8.69314	8.6163	8.63009	8.68124	8.66901	8.63347	8.66589	8.64345	8.69897	8.6721	8.61278	8.77815	8.69897	8.62325	8.6721	8.73772	8.727	8.7297	8.59476	8.6721	8.67517
	24	7.49136	7.96063	6.87118	6.23888	7.83675	6.42051	7.53572	6.43669	6.27107	7.41497	7.82823	7.01284	7.84921	7.00145	7.74036	6.35539	7.07188	5.97004	7.34242	7.48667	6.12494	6.27875	7.53991	7.04139	5.8653	6.30103	7.56031	7.05436	6.11394	6.29373
	30	6.63682	6.60206	5.44196	5.57978	6.7104	3.53991	5.90849	3.80163	3.23888	5.5682	6.95424	6.21307	6.54818	5.27107	6.85329	4.64998	5.10266	5.50965	6.30463	5.56031	4.31527	4.84303	5.83037	5.72428	3.47712	4.90309	5.89579	5.01284	5.06695	4.86332
	36	4.90849	6.18846	1	1	2.85194	1	1.94885	1	1	2.42597	5.67517	3.36798	3.50515	1	2.49292	1	1	1	1.52288	1.04576	1	1	1.94885	2	1	1	2.4437	1	1	1
Ratios values
		no peptide					napA_2.5uM				napB_2.5 uM				napC_2.5 uM				napA+C_2.5 uM each				napA+B_2.5 uM each				napB+C_2.5 uM each		napA+B+C_2.5 uM each
Exponential phase (T9h-T0)		1.44334	1.38959	1.57403	1.36203	1.66718	1.57692	1.43366	1.20498	1.83025	1.5682	1.40323	1.30787	1.62688	1.54407	1.42039	1.34367	1.5891	1.57403	1.52597	1.39971	1.72379	1.57403	1.41017	1.52597	1.68336	1.60206	1.51663	1.38169	1.34988	1.55023
Autolytic phase (T36h-T9h)		-3.74793	-2.34726	-7.69897	-7.68425	-5.8696	-7.70186	-6.69788	-7.5272	-7.88461	-6.26717	-2.94113	-5.26211	-5.17609	-7.66901	-6.14055	-7.66589	-7.64345	-7.69897	-7.14922	-7.56703	-7.77815	-7.69897	-6.6744	-6.6721	-7.73772	-7.727	-6.28601	-7.59476	-7.6721	-7.67517
Mean ratios values
		no peptide	napA	napB	napC	napA+C	napA+B	napB+C	napA+B+C
Exponential phase (T9h-T0)		1.48723	1.51145	1.47655	1.47431	1.55588	1.54839	1.55934	1.42726
Autolytic phase (T36h-T9h)		-5.4696	-7.45289	-4.91163	-7.27973	-7.54834	-7.1958	-7.0065	-7.64734
