# Supplementary material for: Bacteriocin-like peptides encoded by a horizontally acquired island mediate Neisseria gonorrhoeae autolysis
Source: PLoS Biol. 2025 Feb 5;23(2):e3003001. doi: 10.1371/journal.pbio.3003001 (PMC11798529; doi:10.1371/journal.pbio.3003001)
Supplement: S10 Data — Results show the OD540 of bacteria in buffers as indicated. The folders correspond to the panels in S7 Fig. (XLSX) [file pbio.3003001.s022.xlsx]

## Sheet: Suppl. Fig 7A
OD 540 readings
In plain buffer
	Time (min)	FA1090 WT								ΔnapRABC								ΔltgA								ΔnapRABC napI::kanR
	0	0.295	0.272	0.31	0.345	0.323	0.279	0.307	0.322	0.403	0.386	0.371	0.287	0.359	0.309	0.338	0.364	0.364	0.312	0.305	0.239	0.349	0.282	0.292	0.333	0.232	0.361	0.303	0.32
	15	0.277	0.264	0.256	0.29	0.212	0.191	0.3	0.222	0.381	0.369	0.331	0.266	0.269	0.26	0.316	0.287	0.353	0.304	0.278	0.225	0.262	0.222	0.28	0.234	0.225	0.317	0.291	0.282
	30	0.263	0.256	0.214	0.23	0.151	0.176	0.259	0.15	0.366	0.37	0.311	0.248	0.223	0.238	0.299	0.243	0.338	0.294	0.255	0.2	0.208	0.2	0.263	0.186	0.216	0.263	0.281	0.252
	45	0.224	0.236	0.181	0.194	0.12	0.155	0.223	0.122	0.344	0.346	0.272	0.232	0.2	0.217	0.294	0.227	0.322	0.279	0.228	0.175	0.18	0.177	0.243	0.167	0.207	0.24	0.271	0.238
	60	0.133	0.194	0.156	0.173	0.099	0.141	0.185	0.103	0.291	0.312	0.223	0.22	0.184	0.201	0.26	0.21	0.282	0.259	0.201	0.161	0.161	0.162	0.204	0.151	0.202	0.218	0.245	0.224
	75	0.084	0.138	0.121	0.145	0.084	0.132	0.153	0.087	0.241	0.26	0.156	0.204	0.167	0.188	0.22	0.196	0.234	0.229	0.148	0.142	0.145	0.149	0.162	0.139	0.194	0.202	0.205	0.211
	90	0.064	0.093	0.088	0.116	0.073	0.122	0.103	0.074	0.192	0.188	0.116	0.182	0.157	0.172	0.142	0.182	0.193	0.184	0.109	0.128	0.135	0.136	0.103	0.127	0.185	0.19	0.135	0.198
	105	0.058	0.073	0.067	0.09	0.066	0.112	0.08	0.07	0.159	0.137	0.095	0.152	0.146	0.161	0.1	0.174	0.162	0.145	0.085	0.124	0.131	0.127	0.079	0.121	0.163	0.178	0.097	0.19
	120	0.054	0.063	0.06	0.069	0.061	0.103	0.07	0.065	0.137	0.102	0.082	0.117	0.135	0.144	0.093	0.16	0.143	0.117	0.071	0.099	0.114	0.116	0.069	0.114	0.13	0.168	0.082	0.177
	135	0.051	0.057	0.049	0.056	0.056	0.094	0.058	0.061	0.116	0.084	0.073	0.093	0.124	0.126	0.074	0.145	0.123	0.097	0.062	0.088	0.107	0.105	0.062	0.107	0.103	0.16	0.072	0.161
	150	0.051	0.052	0.041	0.049	0.052	0.088	0.053	0.06	0.101	0.074	0.063	0.077	0.116	0.118	0.066	0.13	0.109	0.083	0.051	0.072	0.1	0.096	0.055	0.103	0.084	0.149	0.069	0.147
OD 540 readings after normalisatio in %
	Time (min)	FA1090 WT								ΔnapRABC								ΔltgA								ΔnapRABC napI::kanR
	0	100	100	100	100	100	100	100	100	100	100	100	100	100	100	100	100	100	100	100	100	100	100	100	100	100	100	100	100
	15	93.8983	97.0588	82.5806	84.058	65.6347	68.4588	97.7199	68.9441	94.5409	95.5959	89.2183	92.6829	74.9304	84.1424	93.4911	78.8462	96.978	97.4359	91.1475	94.1423	75.0716	78.7234	95.8904	70.2703	96.9828	87.8116	96.0396	88.125
	30	89.1525	94.1176	69.0323	66.6667	46.7492	63.0824	84.3648	46.5839	90.8189	95.8549	83.8275	86.4111	62.117	77.0227	88.4615	66.7582	92.8571	94.2308	83.6066	83.682	59.5989	70.922	90.0685	55.8559	93.1034	72.8532	92.7393	78.75
	45	75.9322	86.7647	58.3871	56.2319	37.1517	55.5556	72.6384	37.8882	85.3598	89.6373	73.3154	80.8362	55.7103	70.2265	86.9822	62.3626	88.4615	89.4231	74.7541	73.2218	51.5759	62.766	83.2192	50.1502	89.2241	66.482	89.4389	74.375
	60	45.0847	71.3235	50.3226	50.1449	30.6502	50.5376	60.2606	31.9876	72.2084	80.829	60.1078	76.6551	51.2535	65.0485	76.9231	57.6923	77.4725	83.0128	65.9016	67.364	46.1318	57.4468	69.863	45.3453	87.069	60.3878	80.8581	70
	75	28.4746	50.7353	39.0323	42.029	26.0062	47.3118	49.8371	27.0186	59.8015	67.3575	42.0485	71.0801	46.5181	60.8414	65.0888	53.8462	64.2857	73.3974	48.5246	59.4142	41.5473	52.8369	55.4795	41.7417	83.6207	55.9557	67.6568	65.9375
	90	21.6949	34.1912	28.3871	33.6232	22.6006	43.7276	33.5505	22.9814	47.6427	48.7047	31.2668	63.4146	43.7326	55.6634	42.0118	50	53.022	58.9744	35.7377	53.5565	38.6819	48.227	35.274	38.1381	79.7414	52.6316	44.5545	61.875
	105	19.661	26.8382	21.6129	26.087	20.4334	40.1434	26.0586	21.7391	39.4541	35.4922	25.6065	52.9617	40.6685	52.1036	29.5858	47.8022	44.5055	46.4744	27.8689	51.8828	37.5358	45.0355	27.0548	36.3363	70.2586	49.3075	32.0132	59.375
	120	18.3051	23.1618	19.3548	20	18.8854	36.9176	22.8013	20.1863	33.995	26.4249	22.1024	40.7666	37.6045	46.6019	27.5148	43.956	39.2857	37.5	23.2787	41.4226	32.6648	41.1348	23.6301	34.2342	56.0345	46.5374	27.0627	55.3125
	135	17.2881	20.9559	15.8065	16.2319	17.3375	33.6918	18.8925	18.9441	28.7841	21.7617	19.6765	32.4042	34.5404	40.7767	21.8935	39.8352	33.7912	31.0897	20.3279	36.8201	30.659	37.234	21.2329	32.1321	44.3966	44.3213	23.7624	50.3125
	150	17.2881	19.1176	13.2258	14.2029	16.0991	31.5412	17.2638	18.6335	25.062	19.171	16.9811	26.8293	32.312	38.1877	19.5266	35.7143	29.9451	26.6026	16.7213	30.1255	28.6533	34.0426	18.8356	30.9309	36.2069	41.2742	22.7723	45.9375

## Sheet: Suppl. Fig 7B
OD 540 readings
In plain buffer supplemented with MgCl2 10 mM
	Time (min)	FA1090 WT			ΔnapRABC			ΔltgA			ΔnapRABC napI::kanR
	0	0.315	0.346	0.338	0.348	0.377	0.385	0.309	0.335	0.349	0.31	0.337
	15	0.324	0.331	0.309	0.355	0.324	0.316	0.313	0.3	0.305	0.283	0.284
	30	0.319	0.314	0.298	0.342	0.31	0.299	0.303	0.291	0.289	0.272	0.27
	45	0.315	0.315	0.295	0.336	0.306	0.288	0.3	0.289	0.275	0.274	0.265
	60	0.313	0.306	0.291	0.335	0.307	0.282	0.304	0.291	0.275	0.271	0.259
	75	0.311	0.318	0.295	0.329	0.316	0.275	0.295	0.287	0.273	0.271	0.254
	90	0.31	0.307	0.289	0.325	0.318	0.274	0.294	0.293	0.264	0.268	0.254
	105	0.312	0.297	0.289	0.326	0.305	0.28	0.292	0.29	0.269	0.264	0.253
	120	0.313	0.268	0.28	0.321	0.299	0.279	0.293	0.285	0.266	0.271	0.258
	135	0.312	0.246	0.288	0.32	0.29	0.277	0.289	0.275	0.261	0.259	0.264
	150	0.307	0.239	0.272	0.313	0.273	0.27	0.284	0.259	0.259	0.251	0.255
OD 540 readings after normalisatio in %
	Time (min)	FA1090 WT			ΔnapRABC			ΔltgA			ΔnapRABC napI::kanR
	0	100	100	100	100	100	100	100	100	100	100	100
	15	102.857	95.6647	91.4201	102.011	85.9416	82.0779	101.294	89.5522	87.3926	91.2903	84.273
	30	101.27	90.7514	88.1657	98.2759	82.2281	77.6623	98.0583	86.8657	82.808	87.7419	80.1187
	45	100	91.0405	87.2781	96.5517	81.1671	74.8052	97.0874	86.2687	78.7966	88.3871	78.635
	60	99.3651	88.4393	86.0947	96.2644	81.4324	73.2468	98.3819	86.8657	78.7966	87.4194	76.8546
	75	98.7302	91.9075	87.2781	94.5402	83.8196	71.4286	95.4693	85.6716	78.2235	87.4194	75.3709
	90	98.4127	88.7283	85.503	93.3908	84.3501	71.1688	95.1456	87.4627	75.6447	86.4516	75.3709
	105	99.0476	85.8382	85.503	93.6782	80.9019	72.7273	94.4984	86.5672	77.0774	85.1613	75.0742
	120	99.3651	77.4566	82.8402	92.2414	79.3103	72.4675	94.822	85.0746	76.2178	87.4194	76.5579
	135	99.0476	71.0983	85.2071	91.954	76.9231	71.9481	93.5275	82.0896	74.7851	83.5484	78.3383
	150	97.4603	69.0751	80.4734	89.9425	72.4138	70.1299	91.9094	77.3134	74.212	80.9677	75.6677

## Sheet: Suppl. Fig 7CD
OD 540 readings
	Time (min)	Nc 346T			Nc 346T + MgCl2 10 mM			Nc 27178A			Nc 27178A + MgCl2 10 mM
	0	0.36	0.344	0.374	0.371	0.358	0.357	0.212	0.323	0.411	0.235	0.345	0.361
	15	0.342	0.319	0.348	0.377	0.362	0.349	0.158	0.304	0.366	0.229	0.334	0.367
	30	0.344	0.292	0.318	0.373	0.356	0.341	0.151	0.279	0.333	0.224	0.327	0.365
	45	0.327	0.286	0.296	0.368	0.358	0.339	0.142	0.265	0.327	0.222	0.327	0.364
	60	0.325	0.275	0.281	0.369	0.353	0.335	0.137	0.252	0.306	0.207	0.33	0.362
	75	0.32	0.27	0.268	0.36	0.356	0.331	0.13	0.233	0.303	0.203	0.324	0.363
	90	0.312	0.257	0.258	0.363	0.347	0.328	0.125	0.219	0.289	0.198	0.319	0.355
	105	0.303	0.252	0.254	0.358	0.347	0.328	0.12	0.21	0.29	0.188	0.314	0.361
	120	0.295	0.252	0.247	0.354	0.343	0.322	0.115	0.205	0.282	0.178	0.309	0.355
	135	0.279	0.246	0.246	0.341	0.342	0.319	0.112	0.199	0.281	0.168	0.3	0.356
	150	0.279	0.242	0.238	0.348	0.335	0.317	0.111	0.194	0.274	0.167	0.296	0.359
OD 540 readings after normalisatio in %
	Time (min)	Nc 346T			Nc 346T + MgCl2 10 mM			Nc 27178A			Nc 27178A + MgCl2 10 mM
	0	100	100	100	100	100	100	100	100	100	100	100	100
	15	95	92.7326	93.0481	101.617	101.117	97.7591	74.5283	94.1176	89.0511	97.4468	96.8116	101.662
	30	95.5556	84.8837	85.0267	100.539	99.4413	95.5182	71.2264	86.3777	81.0219	95.3191	94.7826	101.108
	45	90.8333	83.1395	79.1444	99.1914	100	94.958	66.9811	82.0433	79.562	94.4681	94.7826	100.831
	60	90.2778	79.9419	75.1337	99.4609	98.6034	93.8375	64.6226	78.0186	74.4526	88.0851	95.6522	100.277
	75	88.8889	78.4884	71.6578	97.035	99.4413	92.7171	61.3208	72.1362	73.7226	86.383	93.913	100.554
	90	86.6667	74.7093	68.984	97.8437	96.9274	91.8768	58.9623	67.8019	70.3163	84.2553	92.4638	98.338
	105	84.1667	73.2558	67.9144	96.496	96.9274	91.8768	56.6038	65.0155	70.5596	80	91.0145	100
	120	81.9444	73.2558	66.0428	95.4178	95.8101	90.1961	54.2453	63.4675	68.6131	75.7447	89.5652	98.338
	135	77.5	71.5116	65.7754	91.9137	95.5307	89.3557	52.8302	61.6099	68.3698	71.4894	86.9565	98.615
	150	77.5	70.3488	63.6364	93.8005	93.5754	88.7955	52.3585	60.0619	66.6667	71.0638	85.7971	99.446
