# Supplementary material for: Bacteriocin-like peptides encoded by a horizontally acquired island mediate Neisseria gonorrhoeae autolysis
Source: PLoS Biol. 2025 Feb 5;23(2):e3003001. doi: 10.1371/journal.pbio.3003001 (PMC11798529; doi:10.1371/journal.pbio.3003001)
Supplement: S11 Data — Results of LDH release (measured by the OD490 of assays on cell supernatants) from THP-1 cells in the presence of individual mNaps. Lysis buffer shows the LDH release from 100% of cells. (XLSX) [file pbio.3003001.s023.xlsx]

## Sheet: Feuil2
	activated THP-I derived macrophages								non-activated THP-I derived macrophages
	OD490								OD490
		1 μM			5 μM					1 μM			5 μM
	H20	1.23233	0.512	0.54	1.23233	0.512	0.54		H20	0.766	0.468667	0.507	0.766	0.468667	0.507
	mNapA	0.849333	0.529667	0.714333	1.14633	0.538	0.684		mNapA	0.664667	0.457667	0.621333	0.667	0.363667	0.774
	mNapB	1.03733	0.528333	0.660667	1.252	0.472333	0.756		mNapB	0.614	0.436	0.704	0.71	0.434333	0.9555
	mNapc	0.950667	0.491667	0.744	1.35333	0.524	1.131		mNapc	0.655667	0.414667	0.718333	0.857	0.472	0.784
	lysis buffer	2.59433	1.30167	2.253	2.59433	1.30167	2.253		lysis buffer	2.72867	1.533	2.04267	2.72867	1.533	2.04267
	percent based on lysis buffer (100%) and water (0%)								percent based on lysis buffer (100%) and water (0%)
		1 μM			5 μM					1 μM			5 μM
	H20	0	0	0	0	0	0		H20	0	0	0	0	0	0
	mNapA	-28.1204	2.23727	10.1771	-6.31424	3.29253	8.4063		mNapA	-5.16303	-1.03351	7.44517	-5.04416	-9.86533	17.3866
	mNapB	-14.3172	2.06834	7.04419	1.44398	-5.02326	12.6095		mNapB	-7.74456	-3.06925	12.8283	-2.85326	-3.22587	29.2056
	mNapc	-20.6803	-2.57488	11.9089	8.88399	1.51963	34.5009		mNapc	-5.62159	-5.0736	13.7616	4.63655	0.313154	18.0378
	lysis buffer	100	100	100	100	100	100		lysis buffer	100	100	100	100	100	100
